# Supplementary material for: Vulnerability of power distribution networks to local temperature changes induced by global climate change
Source: Nat Commun. 2025 Jun 2;16:5116. doi: 10.1038/s41467-025-59749-4 (PMC12130186; doi:10.1038/s41467-025-59749-4)
Supplement: Supplementary file 3 — Source Data [file 41467_2025_59749_MOESM3_ESM.xlsx]

## Sheet: Fig. 1a
Boundary			Safe operation points			Total operation points
p2	p3		p2	p3		p2	p3
0	0.3763		0.163398	0.0551093		0.163398	0.0551093
0.001	0.37591		0.211207	0.207462		0.211207	0.207462
0.002	0.37552		0.0673526	0.110733		0.384221	0.322064
0.003	0.375129		0.199694	0.184526		0.171103	0.326764
0.004	0.374739		0.199705	0.161691		0.458958	0.440489
0.005	0.374348		0.116103	0.135374		0.0673526	0.110733
0.006	0.373957		0.21102	0.204153		0.504923	0.500911
0.007	0.373566		0.145574	0.202108		0.273862	0.264296
0.008	0.373175		0.0522858	0.0886626		0.34484	0.46285
0.009	0.372783		0.142216	0.136148		0.295777	0.241867
0.01	0.372392		0.185451	0.150357		0.552035	0.504504
0.011	0.372		0.0674302	0.122924		0.22771	0.328149
0.012	0.371609		0.203337	0.127023		0.315341	0.31762
0.013	0.371217		0.151571	0.224952		0.340288	0.341233
0.014	0.370825		0.154068	0.158141		0.199694	0.184526
0.015	0.370434		0.11371	0.141935		0.36008	0.254117
0.016	0.370042		0.226383	0.257776		0.199705	0.161691
0.017	0.369651		0.252857	0.15321		0.367862	0.301501
0.018	0.369259		0.0539992	0.0766829		0.116103	0.135374
0.019	0.368868		0.146874	0.183152		0.259453	0.267968
0.02	0.368476		0.152647	0.102033		0.21102	0.204153
0.021	0.368085		0.213633	0.195902		0.145574	0.202108
0.022	0.367694		0.0227897	0.0766035		0.261881	0.239198
0.023	0.367303		0.164418	0.180753		0.0522858	0.0886626
0.024	0.366912		0.189418	0.268237		0.142216	0.136148
0.025	0.366521		0.273845	0.141164		0.363044	0.401158
0.026	0.366131		0.116123	0.14349		0.256687	0.267876
0.027	0.36574		0.155416	0.224849		0.417431	0.417125
0.028	0.36535		0.0775387	0.117498		0.382433	0.324071
0.029	0.36496		0.0250708	0.0708257		0.185451	0.150357
0.03	0.36457		0.12982	0.150111		0.0674302	0.122924
0.031	0.36418		0.313936	0.141723		0.253719	0.28067
0.032	0.36379		0.0751632	0.0377738		0.203337	0.127023
0.033	0.363401		0.168152	0.115835		0.414234	0.303798
0.034	0.363012		0.202514	0.247205		0.151571	0.224952
0.035	0.362623		0.192028	0.18286		0.461919	0.436681
0.036	0.362235		0.272067	0.200671		0.284112	0.27046
0.037	0.361846		0.167472	0.129067		0.312305	0.328667
0.038	0.361458		0.165655	0.0917901		0.154068	0.158141
0.039	0.36107		0.226312	0.208912		0.11371	0.141935
0.04	0.360683		0.19654	0.241087		0.226383	0.257776
0.041	0.360295		0.151305	0.149859		0.252857	0.15321
0.042	0.359908		0.135156	0.200841		0.0539992	0.0766829
0.043	0.359522		0.16953	0.108933		0.264818	0.26085
0.044	0.359135		0.200588	0.147568		0.146874	0.183152
0.045	0.358749		0.172563	0.0820471		0.30653	0.319011
0.046	0.358363		0.166614	0.175349		0.380979	0.29002
0.047	0.357977		0.147807	0.127169		0.152647	0.102033
0.048	0.357591		0.176221	0.169693		0.213633	0.195902
0.049	0.357206		0.145427	0.114451		0.0227897	0.0766035
0.05	0.356821		0.110362	0.183198		0.370131	0.373175
0.051	0.356437		0.210877	0.193048		0.467159	0.355554
0.052	0.356052		0.218313	0.149161		0.164418	0.180753
0.053	0.355668		0.132368	0.185061		0.189418	0.268237
0.054	0.355284		0.137729	0.0832802		0.273845	0.141164
0.055	0.3549		0.159715	0.0653521		0.359273	0.375537
0.056	0.354517		0.12661	0.0610098		0.368043	0.203732
0.057	0.354134		0.155224	0.19929		0.58621	0.530115
0.058	0.353751		0.16386	0.304677		0.313431	0.33086
0.059	0.353368		0.0461058	0.0333049		0.561079	0.573191
0.06	0.352986		0.119227	0.232954		0.116123	0.14349
0.061	0.352604		0.19711	0.266913		0.155416	0.224849
0.062	0.352221		0.199188	0.260009		0.371709	0.388108
0.063	0.35184		0.127283	0.156426		0.273551	0.243527
0.064	0.351458		0.0660269	0.0548416		0.259156	0.278156
0.065	0.351077		0.075822	0.0529302		0.250794	0.24947
0.066	0.350695		0.219977	0.150168		0.0775387	0.117498
0.067	0.350314		0.213275	0.204614		0.0250708	0.0708257
0.068	0.349933		0.207506	0.19291		0.35141	0.366223
0.069	0.349552		0.170206	0.156061		0.12982	0.150111
0.07	0.349172		0.212943	0.243127		0.313936	0.141723
0.071	0.348791		0.174093	0.252224		0.215926	0.31488
0.072	0.348411		0.157971	0.182389		0.0751632	0.0377738
0.073	0.348031		0.114997	0.236912		0.288943	0.240337
0.074	0.34765		0.0714414	0.167433		0.308987	0.353663
0.075	0.34727		0.276938	0.203256		0.317537	0.275215
0.076	0.34689		0.276827	0.173956		0.168152	0.115835
0.077	0.34651		0.123538	0.173339		0.202514	0.247205
0.078	0.34613		0.12969	0.259992		0.192028	0.18286
0.079	0.34575		0.0839855	0.19955		0.272067	0.200671
0.08	0.34537		0.192928	0.153959		0.31849	0.412168
0.081	0.34499		0.206585	0.222459		0.4704	0.427061
0.082	0.34461		0.176389	0.176465		0.167472	0.129067
0.083	0.344229		0.0805323	0.180149		0.165655	0.0917901
0.084	0.343849		0.194137	0.184909		0.226312	0.208912
0.085	0.343469		0.136756	0.216654		0.405799	0.483954
0.086	0.343088		0.0870935	0.135267		0.19654	0.241087
0.087	0.342708		0.26926	0.185624		0.374552	0.297556
0.088	0.342327		0.166062	0.261058		0.151305	0.149859
0.089	0.341946		0.0544099	0.147615		0.135156	0.200841
0.09	0.341565		0.0630282	0.184339		0.493254	0.561996
0.091	0.341183		0.194366	0.160732		0.365428	0.344632
0.092	0.340802		0.241795	0.178796		0.326182	0.267454
0.093	0.34042		0.138507	0.180886		0.250891	0.268525
0.094	0.340038		0.182934	0.161209		0.16953	0.108933
0.095	0.339655		0.122619	0.0958322		0.407674	0.444323
0.096	0.339272		0.0788528	0.0788839		0.401774	0.326875
0.097	0.338889		0.169872	0.140156		0.200588	0.147568
0.098	0.338506		0.180139	0.290561		0.449118	0.442848
0.099	0.338121		0.170261	0.162402		0.302471	0.370287
0.1	0.337737		0.154607	0.186205		0.42544	0.474108
0.101	0.337352		0.182301	0.0827589		0.172563	0.0820471
0.102	0.336967		0.156112	0.221748		0.31401	0.284978
0.103	0.336581		0.108167	0.113833		0.166614	0.175349
0.104	0.336194		0.16947	0.251443		0.291294	0.300049
0.105	0.335807		0.266661	0.190268		0.255239	0.265732
0.106	0.335419		0.0438171	0.0432977		0.147807	0.127169
0.107	0.335031		0.186892	0.171665		0.176221	0.169693
0.108	0.334642		0.230526	0.206483		0.145427	0.114451
0.109	0.334252		0.111939	0.151074		0.319827	0.269972
0.11	0.333861		0.131681	0.188945		0.110362	0.183198
0.111	0.33347		0.212141	0.0917885		0.329407	0.246302
0.112	0.333078		0.256104	0.128706		0.210877	0.193048
0.113	0.332685		0.144956	0.0798513		0.218313	0.149161
0.114	0.332291		0.129851	0.138384		0.132368	0.185061
0.115	0.331896		0.219297	0.213047		0.137729	0.0832802
0.116	0.331501		0.249302	0.248327		0.159715	0.0653521
0.117	0.331104		0.128387	0.169232		0.12661	0.0610098
0.118	0.330706		0.0492033	0.0962064		0.155224	0.19929
0.119	0.330308		0.198832	0.154775		0.16386	0.304677
0.12	0.329908		0.084187	0.161873		0.0461058	0.0333049
0.121	0.329507		0.180097	0.247509		0.323212	0.389812
0.122	0.329105		0.199132	0.258551		0.119227	0.232954
0.123	0.328701		0.081052	0.196057		0.279652	0.239483
0.124	0.328297		0.067981	0.180397		0.19711	0.266913
0.125	0.327891		0.0801279	0.1662		0.362408	0.334896
0.126	0.327484		0.117219	0.191913		0.300902	0.203969
0.127	0.327075		0.0560374	0.151363		0.448509	0.40456
0.128	0.326665		0.124578	0.13192		0.281955	0.300194
0.129	0.326254		0.205691	0.277669		0.322312	0.427058
0.13	0.325841		0.160486	0.210923		0.199188	0.260009
0.131	0.325426		0.225072	0.255501		0.127283	0.156426
0.132	0.32501		0.210227	0.213843		0.0660269	0.0548416
0.133	0.324593		0.226665	0.258927		0.486228	0.379423
0.134	0.324173		0.172323	0.238307		0.075822	0.0529302
0.135	0.323752		0.195791	0.187798		0.318695	0.238199
0.136	0.32333		0.120845	0.200474		0.259158	0.318521
0.137	0.322905		0.257584	0.222039		0.342496	0.3239
0.138	0.322479		0.140204	0.180359		0.219977	0.150168
0.139	0.32205		0.174129	0.212895		0.213275	0.204614
0.14	0.32162		0.22442	0.191943		0.33453	0.273164
0.141	0.321188		0.0525677	0.0826344		0.207506	0.19291
0.142	0.320754		0.18574	0.189438		0.282421	0.36636
0.143	0.320317		0.247995	0.244496		0.440093	0.510643
0.144	0.319879		0.215862	0.255934		0.33306	0.278099
0.145	0.319438		0.261498	0.222137		0.170206	0.156061
0.146	0.318995		0.279687	0.20323		0.212943	0.243127
0.147	0.31855		0.114191	0.174032		0.440057	0.425953
0.148	0.318102		0.158227	0.20353		0.292699	0.350792
0.149	0.317652		0.291322	0.177475		0.457522	0.347236
0.15	0.3172		0.199601	0.211555		0.251527	0.407886
0.151	0.316745		0.0634533	0.141383		0.276669	0.251705
0.152	0.316288		0.0849823	0.119184		0.379618	0.389882
0.153	0.315828		0.170116	0.190385		0.55961	0.481804
0.154	0.315365		0.27203	0.214599		0.378149	0.301177
0.155	0.3149		0.1473	0.130781		0.174093	0.252224
0.156	0.314431		0.164756	0.241623		0.250757	0.253042
0.157	0.31396		0.144192	0.218506		0.157971	0.182389
0.158	0.313487		0.129835	0.0656857		0.251455	0.259021
0.159	0.31301		0.0468972	0.117617		0.114997	0.236912
0.16	0.31253		0.151703	0.150762		0.325105	0.357657
0.161	0.312047		0.136053	0.101657		0.314134	0.349266
0.162	0.311561		0.187409	0.242462		0.0714414	0.167433
0.163	0.311072		0.181979	0.248369		0.318708	0.366309
0.164	0.31058		0.208804	0.270388		0.276938	0.203256
0.165	0.310084		0.0757099	0.159473		0.390198	0.358383
0.166	0.309585		0.235455	0.22234		0.276827	0.173956
0.167	0.309082		0.113864	0.0328237		0.123538	0.173339
0.168	0.308577		0.0940775	0.148722		0.12969	0.259992
0.169	0.308067		0.0585139	0.185533		0.0839855	0.19955
0.17	0.307554		0.228802	0.255069		0.28201	0.335063
0.171	0.307037		0.185045	0.162033		0.363457	0.293204
0.172	0.306517		0.0673202	0.0753989		0.192928	0.153959
0.173	0.305993		0.18701	0.143478		0.206585	0.222459
0.174	0.305465		0.235916	0.211935		0.176389	0.176465
0.175	0.304933		0.189017	0.232272		0.0805323	0.180149
0.176	0.304397		0.15002	0.287422		0.194137	0.184909
0.177	0.303856		0.0799575	0.0833743		0.293853	0.284569
0.178	0.303312		0.163569	0.287361		0.136756	0.216654
0.179	0.302764		0.283061	0.158375		0.0870935	0.135267
0.18	0.302211		0.23936	0.175489		0.356888	0.295132
0.181	0.301654		0.256207	0.180024		0.287211	0.236842
0.182	0.301093		0.202836	0.0945725		0.26926	0.185624
0.183	0.300527		0.227756	0.160269		0.354702	0.331914
0.184	0.299957		0.211006	0.233841		0.365038	0.360333
0.185	0.299382		0.141917	0.217645		0.166062	0.261058
0.186	0.298802		0.170898	0.242373		0.0544099	0.147615
0.187	0.298218		0.088581	0.0237872		0.370858	0.311105
0.188	0.297629		0.129015	0.145239		0.313166	0.325934
0.189	0.297035		0.0774234	0.0321822		0.0630282	0.184339
0.19	0.296436		0.047739	0.0338766		0.194366	0.160732
0.191	0.295832		0.10833	0.108132		0.241407	0.283743
0.192	0.295222		0.12308	0.0991237		0.265834	0.342352
0.193	0.294608		0.172334	0.159389		0.241795	0.178796
0.194	0.293988		0.164447	0.305252		0.138507	0.180886
0.195	0.293364		0.135755	0.153707		0.398054	0.325871
0.196	0.292733		0.11184	0.15682		0.182934	0.161209
0.197	0.292097		0.197255	0.265619		0.122619	0.0958322
0.198	0.291456		0.163491	0.171469		0.0788528	0.0788839
0.199	0.290809		0.229298	0.23524		0.61983	0.527299
0.2	0.290156		0.0856339	0.120371		0.169872	0.140156
0.201	0.289497		0.249005	0.220895		0.449038	0.45771
0.202	0.288833		0.179672	0.17593		0.180139	0.290561
0.203	0.288163		0.136299	0.202439		0.387114	0.277119
0.204	0.287486		0.0359642	0.0935332		0.170261	0.162402
0.205	0.286803		0.0433397	0.213713		0.154607	0.186205
0.206	0.286115		0.147037	0.198741		0.29757	0.322056
0.207	0.28542		0.164197	0.136024		0.271407	0.327584
0.208	0.284718		0.164397	0.17276		0.34316	0.340882
0.209	0.28401		0.203309	0.209918		0.182301	0.0827589
0.21	0.283296		0.0664448	0.134083		0.324915	0.357634
0.211	0.282575		0.153678	0.118724		0.156112	0.221748
0.212	0.281847		0.179396	0.181322		0.360636	0.31458
0.213	0.281113		0.20657	0.150225		0.338999	0.309596
0.214	0.280371		0.221402	0.148902		0.289821	0.249582
0.215	0.279623		0.284083	0.167347		0.108167	0.113833
0.216	0.278867		0.137785	0.0253688		0.16947	0.251443
0.217	0.278105		0.151675	0.157047		0.266661	0.190268
0.218	0.277335		0.155516	0.214922		0.0438171	0.0432977
0.219	0.276558		0.239631	0.176999		0.318862	0.392506
0.22	0.275774		0.236602	0.244126		0.466351	0.465997
0.221	0.274982		0.0744606	0.116967		0.186892	0.171665
0.222	0.274182		0.193997	0.204248		0.230526	0.206483
0.223	0.273375		0.0501189	0.0305138		0.111939	0.151074
0.224	0.27256		0.23096	0.264641		0.242148	0.298508
0.225	0.271738		0.109666	0.128559		0.131681	0.188945
0.226	0.270907		0.256736	0.205612		0.388699	0.479994
0.227	0.270068		0.236774	0.244328		0.353319	0.279832
0.228	0.269221		0.219127	0.132714		0.281265	0.266725
0.229	0.268366		0.063968	0.171739		0.212141	0.0917885
0.23	0.267503		0.146985	0.142866		0.468771	0.469598
0.231	0.266631		0.224098	0.208948		0.297257	0.297044
0.232	0.265751		0.236597	0.151688		0.340101	0.22643
0.233	0.264862		0.249577	0.242276		0.256104	0.128706
0.234	0.263965		0.135174	0.162696		0.427434	0.51964
0.235	0.263058		0.190916	0.235739		0.144956	0.0798513
0.236	0.262143		0.0586059	0.0959929		0.258152	0.314796
0.237	0.261219		0.0955438	0.0645275		0.433127	0.402235
0.238	0.260286		0.176987	0.1352		0.129851	0.138384
0.239	0.259344		0.0981937	0.175844		0.419059	0.362759
0.24	0.258392		0.201654	0.206572		0.219297	0.213047
0.241	0.257431		0.176047	0.212735		0.441613	0.354649
0.242	0.25646		0.0365207	0.106838		0.323876	0.296458
0.243	0.25548		0.168005	0.208241		0.249302	0.248327
0.244	0.254491		0.140699	0.143779		0.284583	0.272607
0.245	0.253491		0.181711	0.126613		0.128387	0.169232
0.246	0.252482		0.064049	0.118838		0.0492033	0.0962064
0.247	0.251463		0.124507	0.265156		0.331188	0.273703
0.248	0.250433		0.0738305	0.125165		0.302905	0.326169
0.249	0.249394		0.199701	0.194447		0.317426	0.343111
0.25	0.248344		0.124727	0.0657312		0.286912	0.259427
0.251	0.247284		0.0299982	0.0776636		0.272253	0.358476
0.252	0.246213		0.162119	0.191156		0.198832	0.154775
0.253	0.245131		0.116551	0.177114		0.418567	0.309411
0.254	0.244039		0.193004	0.182093		0.363219	0.376787
0.255	0.242937		0.144385	0.137757		0.084187	0.161873
0.256	0.241823		0.0349165	0.0308863		0.180097	0.247509
0.257	0.240698		0.183918	0.200877		0.305703	0.331617
0.258	0.239562		0.0874126	0.101701		0.199132	0.258551
0.259	0.238415		0.0915303	0.0413028		0.394181	0.387876
0.26	0.237256		0.233422	0.223293		0.081052	0.196057
0.261	0.236086		0.0344227	0.248633		0.320369	0.395696
0.262	0.234905		0.22508	0.220958		0.3472	0.342088
0.263	0.233712		0.0981684	0.0347153		0.296318	0.339268
0.264	0.232507		0.103749	0.213775		0.283171	0.347712
0.265	0.23129		0.0963452	0.172339		0.067981	0.180397
0.266	0.230061		0.166864	0.146243		0.473237	0.440297
0.267	0.22882		0.155285	0.121842		0.23122	0.310616
0.268	0.227566		0.210783	0.226291		0.0801279	0.1662
0.269	0.226301		0.247345	0.238736		0.117219	0.191913
0.27	0.225023		0.225306	0.187844		0.0560374	0.151363
0.271	0.223732		0.212344	0.175795		0.124578	0.13192
0.272	0.222429		0.118588	0.172767		0.331993	0.360959
0.273	0.221112		0.0395445	0.120442		0.205691	0.277669
0.274	0.219783		0.0216947	0.0446187		0.275563	0.245554
0.275	0.218441		0.112606	0.0355153		0.358437	0.267666
0.276	0.217086		0.18018	0.138331		0.160486	0.210923
0.277	0.215717		0.120892	0.159015		0.351603	0.35267
0.278	0.214335		0.161125	0.0711333		0.225072	0.255501
0.279	0.212939		0.0769831	0.148011		0.210227	0.213843
0.28	0.21153		0.0726904	0.0927042		0.294304	0.237354
0.281	0.210107		0.157933	0.222086		0.226665	0.258927
0.282	0.208671		0.247807	0.214643		0.172323	0.238307
0.283	0.20722		0.142257	0.0410398		0.478107	0.470691
0.284	0.205755		0.116552	0.075812		0.256501	0.242662
0.285	0.204276		0.198852	0.135092		0.252921	0.250094
0.286	0.202782		0.211369	0.256275		0.195791	0.187798
0.287	0.201274		0.23116	0.159016		0.417918	0.415553
0.288	0.199751		0.198867	0.204536		0.120845	0.200474
0.289	0.198214		0.23115	0.185695		0.265236	0.267142
0.29	0.196662		0.171293	0.186725		0.257584	0.222039
0.291	0.195095		0.212851	0.17379		0.404001	0.427619
0.292	0.193512		0.258727	0.164946		0.216046	0.294133
0.293	0.191915		0.19899	0.173943		0.140204	0.180359
0.294	0.190302		0.155907	0.153485		0.174129	0.212895
0.295	0.188674		0.169051	0.191327		0.268406	0.279982
0.296	0.18703		0.218287	0.259986		0.22442	0.191943
0.297	0.18537		0.241096	0.193191		0.0525677	0.0826344
0.298	0.183694		0.243237	0.16889		0.388719	0.442676
0.299	0.182003		0.229187	0.200101		0.18574	0.189438
0.3	0.180295		0.247709	0.187458		0.588388	0.594199
0.301	0.178571		0.0992217	0.145075		0.247995	0.244496
0.302	0.176831		0.114494	0.215042		0.215862	0.255934
0.303	0.175074		0.155734	0.188412		0.261498	0.222137
0.304	0.1733		0.12352	0.0774442		0.279687	0.20323
0.305	0.17151		0.286542	0.160856		0.323467	0.165618
0.306	0.169703		0.201122	0.267679		0.60243	0.608263
0.307	0.167878		0.179376	0.220292		0.114191	0.174032
0.308	0.166037		0.175559	0.211213		0.158227	0.20353
0.309	0.164178		0.183902	0.164326		0.291322	0.177475
0.31	0.162302		0.170046	0.237927		0.199601	0.211555
0.311	0.160408		0.226311	0.211205		0.325456	0.435995
0.312	0.158497		0.144246	0.118138		0.0634533	0.141383
0.313	0.156567		0.293865	0.172647		0.404945	0.378458
0.314	0.15462		0.232967	0.136593		0.285543	0.252816
0.315	0.152654		0.201744	0.155088		0.294253	0.266884
0.316	0.15067		0.196265	0.19869		0.0849823	0.119184
0.317	0.148668		0.0723513	0.0845535		0.170116	0.190385
0.318	0.146647		0.170131	0.242753		0.27203	0.214599
0.319	0.144608		0.175204	0.19072		0.1473	0.130781
0.32	0.14255		0.222062	0.168963		0.359435	0.32988
0.321	0.140473		0.281252	0.204864		0.164756	0.241623
0.322	0.138376		0.130465	0.217488		0.144192	0.218506
0.323	0.136261		0.236833	0.21273		0.312686	0.324317
0.324	0.134126		0.209013	0.243312		0.129835	0.0656857
0.325	0.131971		0.176352	0.21284		0.380107	0.380411
0.326	0.129797		0.125063	0.187395		0.0468972	0.117617
0.327	0.127603		0.0813734	0.0381424		0.151703	0.150762
0.328	0.125389		0.229323	0.257382		0.522943	0.412282
0.329	0.123155		0.0909076	0.0383333		0.136053	0.101657
0.33	0.120901		0.155078	0.207632		0.187409	0.242462
0.331	0.118626		0.0966825	0.172798		0.287271	0.27891
0.332	0.116331		0.238422	0.246517		0.29778	0.316025
0.333	0.114015		0.229909	0.192592		0.642909	0.618394
0.334	0.111678		0.140501	0.0860352		0.437795	0.463153
0.335	0.10932		0.189448	0.271954		0.181979	0.248369
0.336	0.106941		0.126886	0.134901		0.339132	0.356365
0.337	0.104541		0.151249	0.174901		0.440697	0.453507
0.338	0.10212		0.0700925	0.076961		0.243391	0.266694
0.339	0.0996766		0.222329	0.16223		0.208804	0.270388
0.34	0.0972117		0.261146	0.235735		0.0757099	0.159473
0.341	0.0947249		0.251763	0.206367		0.32845	0.339961
0.342	0.0922162		0.248528	0.163465		0.235455	0.22234
0.343	0.0896852		0.152954	0.114617		0.390739	0.3402
0.344	0.0871319		0.210011	0.207679		0.113864	0.0328237
0.345	0.0845561		0.105991	0.136134		0.404753	0.389385
0.346	0.0819577		0.100738	0.180221		0.0940775	0.148722
0.347	0.0793364		0.053489	0.0574912		0.45299	0.489458
0.348	0.0766923		0.0950266	0.084525		0.274105	0.263711
0.349	0.074025		0.109123	0.0707495		0.410074	0.362628
0.35	0.0713345		0.159711	0.157899		0.0585139	0.185533
0.351	0.0686206		0.239704	0.213685		0.365846	0.458177
0.352	0.0658831		0.227343	0.238859		0.170271	0.326148
0.353	0.0631219		0.200292	0.212429		0.419312	0.32159
0.354	0.0603368		0.180212	0.0619944		0.305115	0.308984
0.355	0.0575276		0.181448	0.26983		0.228802	0.255069
0.356	0.0546943		0.114494	0.103781		0.280615	0.319316
0.357	0.0518366		0.156283	0.12646		0.185045	0.162033
0.358	0.0489544		0.233833	0.19321		0.0673202	0.0753989
0.359	0.0460475		0.222557	0.210353		0.18701	0.143478
0.36	0.0431158		0.165504	0.0787894		0.340176	0.334294
0.361	0.0401591		0.168998	0.176517		0.235916	0.211935
0.362	0.0371772		0.170517	0.0964839		0.26802	0.317757
0.363	0.03417		0.173674	0.208004		0.189017	0.232272
0.364	0.0311374		0.158989	0.198833		0.291949	0.305666
0.365	0.0280791		0.14526	0.138869		0.359232	0.385223
0.366	0.024995		0.171958	0.196131		0.15002	0.287422
0.367	0.0218849		0.110185	0.0686095		0.0799575	0.0833743
0.368	0.0187486		0.144414	0.188835		0.322934	0.478544
0.369	0.0155861		0.164493	0.0924741		0.163569	0.287361
0.37	0.0123971		0.0660159	0.149399		0.283061	0.158375
0.371	0.00918153		0.150421	0.10609		0.330241	0.286604
0.372	0.00593911		0.199087	0.149861		0.344346	0.252903
0.373	0.00266973		0.139636	0.123015		0.299738	0.306634
			0.170482	0.0532311		0.23936	0.175489
			0.102794	0.109268		0.266554	0.237673
			0.23111	0.162049		0.509659	0.571645
			0.206021	0.199042		0.256207	0.180024
			0.0761292	0.116539		0.202836	0.0945725
			0.0496329	0.1491		0.436735	0.370036
			0.107413	0.199728		0.405254	0.37225
			0.229543	0.233752		0.479164	0.495738
			0.184571	0.192074		0.379525	0.372399
			0.107145	0.0438464		0.324944	0.29496
			0.235028	0.213074		0.436514	0.43021
			0.234725	0.193556		0.227756	0.160269
			0.253942	0.208364		0.211006	0.233841
			0.280325	0.146054		0.141917	0.217645
			0.239221	0.137211		0.482669	0.455572
			0.202814	0.171947		0.565088	0.602951
			0.106881	0.0982429		0.386478	0.35087
			0.18887	0.203297		0.170898	0.242373
			0.168554	0.187707		0.088581	0.0237872
			0.233272	0.213613		0.129015	0.145239
			0.240785	0.224274		0.257688	0.291855
			0.155415	0.150167		0.0774234	0.0321822
			0.208896	0.133101		0.047739	0.0338766
			0.156904	0.239775		0.310348	0.287723
			0.144189	0.0909986		0.315999	0.246855
			0.226972	0.115169		0.30678	0.364653
			0.155061	0.152634		0.10833	0.108132
			0.131811	0.237028		0.12308	0.0991237
			0.0778989	0.110561		0.172334	0.159389
			0.0481047	0.0761058		0.164447	0.305252
			0.124724	0.133674		0.363636	0.313149
			0.248508	0.172554		0.230751	0.325942
			0.0876653	0.134132		0.135755	0.153707
			0.183146	0.224397		0.317662	0.279252
			0.0206881	0.165561		0.381496	0.410268
			0.217845	0.178785		0.411528	0.388313
			0.0948467	0.123462		0.11184	0.15682
			0.164262	0.182856		0.260042	0.389047
			0.258909	0.191765		0.401731	0.390959
			0.120538	0.128567		0.414202	0.445538
			0.21285	0.194589		0.197255	0.265619
			0.0720258	0.0759263		0.342524	0.274874
			0.103163	0.199128		0.23336	0.325714
			0.0933355	0.0874434		0.224246	0.287647
			0.155101	0.165317		0.40435	0.341306
			0.160749	0.0694388		0.282026	0.297854
			0.166533	0.187243		0.379023	0.308489
			0.212888	0.200327		0.315718	0.384039
			0.229897	0.162722		0.163491	0.171469
			0.206684	0.265419		0.323912	0.371614
			0.180585	0.194923		0.229298	0.23524
			0.14129	0.160678		0.0856339	0.120371
			0.0829559	0.146943		0.277428	0.244004
			0.277446	0.213567		0.249005	0.220895
			0.123355	0.200036		0.179672	0.17593
			0.146131	0.170659		0.265862	0.413189
			0.162128	0.246793		0.136299	0.202439
			0.186593	0.115656		0.505259	0.511425
			0.131384	0.195965		0.0359642	0.0935332
			0.0824941	0.123722		0.0433397	0.213713
			0.209958	0.266091		0.391041	0.403478
			0.19215	0.163799		0.147037	0.198741
			0.181352	0.182468		0.164197	0.136024
			0.225094	0.197403		0.164397	0.17276
			0.186751	0.122157		0.370363	0.293187
			0.0765702	0.152594		0.265918	0.2977
			0.187232	0.285964		0.316683	0.26813
			0.218749	0.274175		0.279344	0.27201
			0.0664074	0.0979077		0.504957	0.39215
			0.145435	0.0444042		0.292974	0.340484
			0.166508	0.21115		0.42529	0.458558
			0.239894	0.142544		0.321396	0.442785
			0.0748239	0.102002		0.315771	0.344984
			0.223517	0.237556		0.403635	0.423564
			0.27995	0.186105		0.203309	0.209918
			0.180258	0.196551		0.0664448	0.134083
			0.0923411	0.168974		0.153678	0.118724
			0.189036	0.272325		0.179396	0.181322
			0.182098	0.226955		0.20657	0.150225
			0.0835977	0.0971581		0.221402	0.148902
			0.109118	0.116251		0.284083	0.167347
			0.16318	0.179693		0.532098	0.598465
			0.187273	0.240827		0.137785	0.0253688
			0.201237	0.270816		0.160421	0.315135
			0.157109	0.139814		0.485272	0.506092
			0.12892	0.185595		0.580989	0.414238
			0.157632	0.230984		0.151675	0.157047
			0.101937	0.100694		0.316521	0.26682
			0.260894	0.215964		0.155516	0.214922
			0.144581	0.0840768		0.239631	0.176999
			0.053644	0.12806		0.236602	0.244126
			0.174293	0.165852		0.293258	0.382106
			0.243854	0.200996		0.0744606	0.116967
			0.164798	0.166939		0.281816	0.354435
			0.24456	0.187264		0.193997	0.204248
			0.11387	0.184067		0.0501189	0.0305138
			0.141357	0.0422227		0.23096	0.264641
			0.0641477	0.0590501		0.109666	0.128559
			0.221286	0.226552		0.634261	0.72249
			0.196747	0.11405		0.256736	0.205612
			0.153871	0.142504		0.236774	0.244328
			0.251575	0.139218		0.219127	0.132714
			0.121873	0.108262		0.234202	0.335959
			0.145574	0.135324		0.413291	0.43574
			0.0861918	0.118023		0.063968	0.171739
			0.262736	0.211997		0.146985	0.142866
			0.133843	0.0961716		0.385913	0.398496
			0.164132	0.191111		0.313069	0.386048
			0.180332	0.154913		0.224098	0.208948
			0.162677	0.253998		0.431589	0.446398
			0.148729	0.113036		0.236597	0.151688
			0.237766	0.248314		0.377338	0.345172
			0.238906	0.164421		0.249577	0.242276
			0.0708758	0.0433759		0.490162	0.420451
			0.22449	0.238968		0.361208	0.251922
			0.216374	0.261328		0.337427	0.345389
			0.191599	0.20107		0.135174	0.162696
			0.128021	0.252745		0.190916	0.235739
			0.24195	0.239545		0.301625	0.355418
			0.228739	0.21771		0.288787	0.230725
			0.193002	0.205294		0.0586059	0.0959929
			0.194345	0.237062		0.287138	0.291925
			0.242144	0.239902		0.297446	0.36578
			0.221397	0.270405		0.0955438	0.0645275
			0.020821	0.0996547		0.446058	0.312713
			0.156433	0.248735		0.176987	0.1352
			0.245824	0.176429		0.0981937	0.175844
			0.128698	0.0878505		0.201654	0.206572
			0.13047	0.221837		0.417484	0.386353
			0.23715	0.165124		0.307531	0.258314
			0.207424	0.13879		0.176047	0.212735
			0.218978	0.224888		0.0365207	0.106838
			0.0880035	0.045203		0.168005	0.208241
			0.129823	0.164405		0.339722	0.401605
			0.188835	0.242263		0.387935	0.361521
			0.24097	0.214615		0.363414	0.349811
			0.189251	0.080266		0.384128	0.30902
			0.0420179	0.0868033		0.416953	0.410733
			0.0670387	0.0870503		0.140699	0.143779
			0.227653	0.240942		0.181711	0.126613
			0.18978	0.231495		0.064049	0.118838
			0.24687	0.0891735		0.124507	0.265156
			0.193704	0.272688		0.0738305	0.125165
			0.204697	0.234994		0.257169	0.2882
			0.299334	0.178243		0.199701	0.194447
			0.0976158	0.122666		0.308509	0.234864
			0.209769	0.16908		0.124727	0.0657312
			0.131084	0.177821		0.295589	0.311321
			0.199323	0.263701		0.276213	0.367571
			0.176015	0.173552		0.0299982	0.0776636
			0.255586	0.224341		0.162119	0.191156
			0.22751	0.189301		0.261232	0.24377
			0.167368	0.104762		0.318613	0.262299
			0.204432	0.206658		0.116551	0.177114
			0.246226	0.228435		0.193004	0.182093
			0.156726	0.22681		0.489131	0.581478
			0.13006	0.173379		0.144385	0.137757
			0.197101	0.20258		0.3003	0.318251
			0.210884	0.209119		0.0349165	0.0308863
			0.140555	0.27764		0.183918	0.200877
			0.159247	0.146806		0.378754	0.348389
			0.177346	0.233271		0.0874126	0.101701
			0.0576624	0.06496		0.316915	0.28275
			0.104667	0.226458		0.0915303	0.0413028
			0.212725	0.212246		0.336837	0.29899
			0.110016	0.0947233		0.316222	0.326945
			0.0868426	0.210086		0.233422	0.223293
			0.160427	0.166175		0.490703	0.562157
			0.127393	0.145493		0.0344227	0.248633
			0.186836	0.259103		0.32192	0.267475
			0.221704	0.260714		0.488908	0.408745
			0.252522	0.199305		0.291694	0.222341
			0.142254	0.133997		0.344996	0.274477
			0.154619	0.187727		0.22508	0.220958
			0.142576	0.113773		0.368277	0.376366
			0.15811	0.284385		0.0981684	0.0347153
			0.135265	0.147584		0.103749	0.213775
			0.118749	0.192367		0.0963452	0.172339
			0.194407	0.189903		0.571107	0.474814
			0.102885	0.127578		0.48217	0.441795
			0.109313	0.157554		0.166864	0.146243
			0.123337	0.0891503		0.309272	0.298926
			0.195111	0.149148		0.155285	0.121842
			0.215864	0.220325		0.210783	0.226291
			0.275435	0.17498		0.290978	0.267826
			0.279479	0.183196		0.41152	0.39344
			0.149908	0.144533		0.332804	0.301998
			0.203801	0.105678		0.247345	0.238736
			0.139049	0.10534		0.416694	0.41133
			0.144334	0.144162		0.225306	0.187844
			0.252999	0.195564		0.337871	0.41327
			0.144895	0.140821		0.522924	0.529792
			0.18974	0.257485		0.212344	0.175795
			0.229076	0.240254		0.118588	0.172767
			0.194978	0.219864		0.0395445	0.120442
			0.228406	0.121608		0.382839	0.280403
			0.0544001	0.173018		0.188085	0.303532
			0.253876	0.179386		0.0216947	0.0446187
			0.246348	0.227865		0.112606	0.0355153
			0.233784	0.228022		0.382219	0.341408
			0.155042	0.172274		0.336776	0.287227
			0.198783	0.259871		0.265114	0.35996
			0.173706	0.144077		0.18018	0.138331
			0.189271	0.18924		0.120892	0.159015
			0.0902029	0.0511196		0.429609	0.455316
			0.193849	0.150863		0.161125	0.0711333
			0.127663	0.247852		0.364196	0.435592
			0.155926	0.0862444		0.477467	0.3656
			0.105856	0.136329		0.429411	0.355255
			0.208481	0.25305		0.333423	0.302853
			0.0789969	0.17703		0.0769831	0.148011
			0.081237	0.114715		0.561807	0.561011
			0.231673	0.150774		0.0726904	0.0927042
			0.121423	0.219934		0.157933	0.222086
			0.179675	0.125931		0.247807	0.214643
			0.257114	0.103079		0.350177	0.43568
			0.0399649	0.0724593		0.286686	0.288261
			0.23751	0.248067		0.142257	0.0410398
			0.0733359	0.0752936		0.116552	0.075812
			0.271143	0.166827		0.198852	0.135092
			0.275277	0.206753		0.211369	0.256275
			0.150884	0.0915647		0.23116	0.159016
			0.113291	0.163572		0.198867	0.204536
			0.0879386	0.166685		0.317534	0.30256
			0.0693194	0.0444134		0.23115	0.185695
			0.0623136	0.132158		0.171293	0.186725
			0.133591	0.036338		0.212851	0.17379
			0.0358281	0.187987		0.469977	0.559118
			0.131174	0.0785892		0.258727	0.164946
			0.226776	0.211241		0.392391	0.392864
			0.252915	0.214524		0.19899	0.173943
			0.19219	0.110423		0.155907	0.153485
			0.151993	0.169935		0.43692	0.309796
			0.158788	0.0744921		0.332101	0.374709
			0.0747864	0.0354248		0.169051	0.191327
			0.0658554	0.0735509		0.434587	0.481416
			0.229077	0.195919		0.218287	0.259986
			0.200011	0.0970275		0.241096	0.193191
			0.132748	0.171518		0.243237	0.16889
			0.124862	0.148093		0.229187	0.200101
			0.0480887	0.0329217		0.288041	0.315747
			0.205161	0.22689		0.323669	0.300432
			0.198057	0.239129		0.247709	0.187458
			0.211812	0.138153		0.0992217	0.145075
			0.157436	0.111705		0.311334	0.354702
			0.169337	0.111464		0.114494	0.215042
			0.0767355	0.177901		0.366455	0.379323
			0.0674067	0.0357161		0.155734	0.188412
			0.176506	0.182424		0.12352	0.0774442
			0.237307	0.196582		0.286542	0.160856
			0.0856362	0.0582578		0.201122	0.267679
			0.260326	0.135888		0.179376	0.220292
			0.163343	0.206847		0.175559	0.211213
			0.11937	0.197463		0.363666	0.391247
			0.229984	0.216551		0.183902	0.164326
			0.196981	0.139528		0.234822	0.305511
			0.248367	0.24289		0.170046	0.237927
			0.131167	0.190369		0.226311	0.211205
			0.192867	0.277527		0.144246	0.118138
			0.0554642	0.164593		0.319203	0.308403
			0.142821	0.220503		0.285505	0.32269
			0.173223	0.149719		0.363676	0.421721
			0.236893	0.258644		0.283994	0.341032
			0.263127	0.199204		0.293865	0.172647
			0.0614821	0.12512		0.275583	0.290848
			0.156224	0.128139		0.457604	0.245913
			0.169873	0.226521		0.232967	0.136593
			0.0869402	0.0753855		0.201744	0.155088
			0.291397	0.177459		0.287562	0.286105
			0.20405	0.244508		0.196265	0.19869
			0.232985	0.187872		0.0723513	0.0845535
			0.0918273	0.179187		0.170131	0.242753
			0.0986648	0.149951		0.175204	0.19072
			0.229667	0.195547		0.312974	0.360168
			0.164317	0.122707		0.321419	0.308803
			0.119506	0.0939263		0.222062	0.168963
			0.262135	0.230049		0.281252	0.204864
			0.0587597	0.0490737		0.130465	0.217488
			0.22271	0.134409		0.236833	0.21273
			0.073564	0.0508063		0.209013	0.243312
			0.102336	0.150533		0.342907	0.332183
			0.191602	0.289576		0.365909	0.320838
			0.118493	0.0700949		0.176352	0.21284
			0.243989	0.222328		0.258149	0.313808
			0.132589	0.231844		0.406826	0.467977
			0.184349	0.104195		0.399521	0.494794
			0.192504	0.179491		0.334146	0.36634
			0.228262	0.171267		0.383133	0.425838
			0.216348	0.159596		0.125063	0.187395
			0.178482	0.223633		0.0813734	0.0381424
			0.0760431	0.0673345		0.311608	0.297674
			0.141838	0.0963307		0.229323	0.257382
			0.165442	0.124626		0.0909076	0.0383333
			0.228548	0.233008		0.344701	0.320443
			0.208046	0.192875		0.435179	0.327546
			0.246675	0.188519		0.284986	0.264977
			0.246494	0.239162		0.287584	0.297423
			0.13205	0.0723929		0.266657	0.285465
			0.231963	0.210556		0.155078	0.207632
			0.0633444	0.212915		0.252743	0.312717
			0.195209	0.242509		0.364759	0.338761
			0.195315	0.128247		0.0966825	0.172798
			0.262578	0.171848		0.377952	0.427348
			0.206138	0.166578		0.418528	0.390158
			0.206652	0.232123		0.238422	0.246517
			0.0744045	0.208595		0.234585	0.292194
			0.0945365	0.0735797		0.433924	0.409427
			0.0763249	0.084536		0.313574	0.261841
			0.291372	0.188758		0.30964	0.271767
			0.0992665	0.169799		0.229909	0.192592
			0.200454	0.250763		0.140501	0.0860352
			0.0685169	0.0506423		0.189448	0.271954
			0.161977	0.143247		0.30603	0.171652
			0.068738	0.155556		0.126886	0.134901
			0.140695	0.215133		0.245875	0.2543
			0.260825	0.165625		0.151249	0.174901
			0.128024	0.0749777		0.0700925	0.076961
			0.239444	0.172277		0.468688	0.350535
			0.142885	0.105912		0.366659	0.320248
			0.174553	0.18092		0.222329	0.16223
			0.136256	0.12666		0.403918	0.429076
			0.208342	0.180708		0.261146	0.235735
			0.0406839	0.0927334		0.313352	0.335548
			0.172309	0.0781668		0.3076	0.2973
			0.20149	0.150287		0.290534	0.251669
			0.167359	0.0637569		0.251763	0.206367
			0.215531	0.250106		0.248528	0.163465
			0.0814315	0.160895		0.152954	0.114617
			0.162644	0.225663		0.408097	0.352963
			0.0985228	0.113653		0.210011	0.207679
			0.103614	0.222321		0.244394	0.270479
			0.173853	0.135231		0.105991	0.136134
			0.204794	0.131758		0.254201	0.30641
			0.195372	0.185671		0.451276	0.431875
			0.06416	0.0886029		0.100738	0.180221
			0.183173	0.124626		0.346756	0.324819
			0.205425	0.206023		0.053489	0.0574912
			0.105712	0.0834374		0.321919	0.364033
			0.217558	0.150935		0.456351	0.453235
			0.141787	0.239327		0.266647	0.273302
			0.0391219	0.0416071		0.0950266	0.084525
			0.179939	0.124146		0.480611	0.445581
			0.26328	0.215838		0.109123	0.0707495
			0.178164	0.187187		0.159711	0.157899
			0.0980986	0.12993		0.308779	0.314226
			0.136553	0.205825		0.300319	0.392755
			0.180837	0.163551		0.239704	0.213685
			0.165218	0.18521		0.283956	0.254247
			0.108775	0.0561402		0.308686	0.316045
			0.148806	0.178143		0.227343	0.238859
			0.116666	0.108847		0.285647	0.282282
			0.216498	0.18687		0.200292	0.212429
			0.145287	0.113597		0.180212	0.0619944
			0.179935	0.248465		0.181448	0.26983
			0.233353	0.252143		0.260592	0.297402
			0.103378	0.180076		0.114494	0.103781
			0.182609	0.27162		0.156283	0.12646
			0.205532	0.211916		0.233833	0.19321
			0.188633	0.169024		0.297981	0.189435
			0.186039	0.179585		0.222557	0.210353
			0.202183	0.174083		0.249671	0.323055
			0.20519	0.126447		0.165504	0.0787894
			0.174592	0.176982		0.168998	0.176517
			0.224401	0.150836		0.170517	0.0964839
			0.191966	0.197601		0.441898	0.402923
			0.213591	0.237407		0.387426	0.325981
			0.149007	0.13397		0.318381	0.337318
			0.163595	0.183328		0.414053	0.369319
			0.168584	0.230334		0.261005	0.267271
			0.140195	0.155253		0.173674	0.208004
			0.175217	0.0611464		0.365156	0.377244
			0.0927711	0.164433		0.158989	0.198833
			0.166541	0.177735		0.14526	0.138869
			0.265164	0.228437		0.322769	0.162901
			0.178153	0.149083		0.171958	0.196131
			0.173547	0.169717		0.110185	0.0686095
			0.117834	0.0900011		0.144414	0.188835
			0.108987	0.0801752		0.164493	0.0924741
			0.210974	0.215228		0.0660159	0.149399
			0.10691	0.117547		0.150421	0.10609
			0.0892331	0.15447		0.320704	0.272539
			0.0770098	0.173101		0.540461	0.53266
			0.238257	0.250272		0.171209	0.324115
			0.194643	0.080346		0.330313	0.263288
			0.0838035	0.145847		0.488821	0.572274
			0.200679	0.269741		0.247876	0.278256
			0.115615	0.0225509		0.199087	0.149861
			0.176266	0.204551		0.278167	0.322008
			0.147023	0.240531		0.277888	0.288423
			0.167154	0.243257		0.139636	0.123015
			0.215899	0.154233		0.265254	0.236693
			0.14017	0.187166		0.170482	0.0532311
			0.0344673	0.153843		0.102794	0.109268
			0.133785	0.267669		0.2659	0.296755
			0.191187	0.278192		0.370625	0.373481
			0.103817	0.0508851		0.330197	0.300885
			0.184754	0.159446		0.250234	0.315672
			0.21557	0.153512		0.344284	0.309443
			0.235647	0.225677		0.394784	0.416549
			0.122696	0.130428		0.23111	0.162049
			0.221653	0.141108		0.206021	0.199042
			0.134577	0.148936		0.345478	0.352466
			0.20342	0.26409		0.248877	0.29333
			0.13573	0.105491		0.500706	0.475228
			0.168073	0.26937		0.0761292	0.116539
			0.16666	0.239085		0.0496329	0.1491
			0.118481	0.0912165		0.107413	0.199728
			0.184529	0.24007		0.26862	0.231939
			0.22112	0.228031		0.242206	0.257492
			0.181114	0.155509		0.218058	0.316712
			0.216075	0.145984		0.375583	0.371893
			0.18894	0.24932		0.229543	0.233752
			0.164711	0.13494		0.319251	0.398764
			0.118538	0.204088		0.468346	0.498913
			0.147835	0.089477		0.405382	0.347731
			0.0777941	0.129915		0.184571	0.192074
			0.209583	0.154855		0.547821	0.44564
			0.155115	0.132808		0.380405	0.35063
			0.178332	0.265434		0.281076	0.332859
			0.142895	0.0979043		0.107145	0.0438464
			0.219003	0.141172		0.478467	0.515874
			0.146294	0.232117		0.235028	0.213074
			0.206758	0.205874		0.234725	0.193556
			0.115223	0.166916		0.253942	0.208364
			0.151909	0.27878		0.280325	0.146054
			0.175836	0.188839		0.546878	0.508099
			0.0415465	0.0911438		0.431462	0.340491
			0.187751	0.28563		0.239221	0.137211
			0.124191	0.181865		0.463247	0.439246
			0.181777	0.127348		0.202814	0.171947
			0.0997395	0.107868		0.106881	0.0982429
			0.175067	0.173865		0.18887	0.203297
			0.0953726	0.135848		0.168554	0.187707
			0.147854	0.147242		0.233272	0.213613
			0.11795	0.111834		0.240785	0.224274
			0.279749	0.204313		0.360845	0.324077
			0.131116	0.0883467		0.155415	0.150167
			0.20422	0.18352		0.384194	0.311786
			0.203504	0.244568		0.208896	0.133101
			0.112568	0.166004		0.318668	0.241874
			0.0725219	0.0540111		0.496685	0.50172
			0.20968	0.162779		0.268239	0.266547
			0.113916	0.178101		0.317289	0.365121
			0.259409	0.110406		0.156904	0.239775
			0.114372	0.0868828		0.281126	0.230728
			0.243653	0.248597		0.144189	0.0909986
			0.193478	0.16392		0.226972	0.115169
			0.259342	0.216274		0.155061	0.152634
			0.0200714	0.080095		0.262129	0.303271
			0.116992	0.123441		0.131811	0.237028
			0.212338	0.213269		0.364994	0.356893
			0.142532	0.137287		0.285393	0.252892
			0.171144	0.118248		0.0778989	0.110561
			0.104158	0.165604		0.0481047	0.0761058
			0.245125	0.169165		0.124724	0.133674
			0.227117	0.257752		0.248508	0.172554
			0.244537	0.187537		0.301429	0.275037
			0.111747	0.318978		0.0876653	0.134132
			0.180976	0.20399		0.183146	0.224397
			0.113637	0.0327845		0.0206881	0.165561
			0.0701337	0.139605		0.217845	0.178785
			0.125573	0.081535		0.0948467	0.123462
			0.11698	0.143857		0.309663	0.292777
			0.0925651	0.044526		0.164262	0.182856
			0.146228	0.259352		0.258909	0.191765
			0.189929	0.115804		0.120538	0.128567
			0.193852	0.248098		0.48277	0.437524
			0.139666	0.17689		0.261523	0.237301
			0.0407669	0.0565844		0.21285	0.194589
			0.217338	0.218479		0.0720258	0.0759263
			0.165115	0.186861		0.295637	0.291109
			0.0838497	0.189616		0.103163	0.199128
			0.0761493	0.0530374		0.0933355	0.0874434
			0.206231	0.235835		0.155101	0.165317
			0.145446	0.212731		0.160749	0.0694388
			0.146262	0.134179		0.166533	0.187243
			0.21194	0.137278		0.472793	0.453002
			0.269229	0.16175		0.336958	0.287528
			0.281667	0.208561		0.431959	0.434495
			0.136705	0.243648		0.212888	0.200327
			0.231185	0.221695		0.229897	0.162722
			0.219512	0.241993		0.206684	0.265419
			0.0877667	0.0651374		0.471177	0.389915
			0.234571	0.17728		0.180585	0.194923
			0.251283	0.191169		0.14129	0.160678
			0.229118	0.18383		0.292661	0.332079
			0.2588	0.23284		0.0829559	0.146943
			0.185205	0.224594		0.46832	0.360763
			0.236282	0.222582		0.385488	0.449754
			0.14976	0.0981057		0.562694	0.563195
			0.152189	0.164681		0.324363	0.257737
			0.203458	0.216064		0.277446	0.213567
			0.137973	0.140258		0.416176	0.372544
			0.26078	0.223944		0.268147	0.233196
			0.120277	0.149448		0.247389	0.307023
			0.214423	0.212829		0.123355	0.200036
			0.263804	0.194084		0.146131	0.170659
						0.24503	0.308666
						0.338806	0.335689
						0.381268	0.448221
						0.162128	0.246793
						0.186593	0.115656
						0.131384	0.195965
						0.0824941	0.123722
						0.28923	0.271363
						0.209958	0.266091
						0.429241	0.381662
						0.19215	0.163799
						0.36726	0.389048
						0.181352	0.182468
						0.31059	0.309733
						0.415083	0.467255
						0.225094	0.197403
						0.27921	0.290821
						0.186751	0.122157
						0.276821	0.280165
						0.264802	0.252731
						0.473009	0.476336
						0.295693	0.306723
						0.249779	0.251594
						0.320047	0.261779
						0.0765702	0.152594
						0.187232	0.285964
						0.316623	0.339482
						0.218749	0.274175
						0.347012	0.31199
						0.0664074	0.0979077
						0.307105	0.402744
						0.217401	0.278216
						0.145435	0.0444042
						0.166508	0.21115
						0.297594	0.290434
						0.239894	0.142544
						0.0748239	0.102002
						0.223517	0.237556
						0.644047	0.6393
						0.27995	0.186105
						0.303459	0.360229
						0.466031	0.376777
						0.301809	0.299774
						0.251302	0.344172
						0.259727	0.340363
						0.292824	0.311927
						0.393671	0.442977
						0.290361	0.215036
						0.407266	0.440442
						0.23532	0.293107
						0.360986	0.285398
						0.180258	0.196551
						0.364446	0.527414
						0.0923411	0.168974
						0.189036	0.272325
						0.182098	0.226955
						0.491991	0.393939
						0.0835977	0.0971581
						0.285763	0.219357
						0.109118	0.116251
						0.312878	0.332445
						0.287955	0.422215
						0.42994	0.3817
						0.301063	0.300951
						0.442583	0.581491
						0.357276	0.281608
						0.468494	0.459774
						0.267322	0.249011
						0.16318	0.179693
						0.216227	0.298126
						0.27552	0.297994
						0.187273	0.240827
						0.321206	0.210507
						0.282824	0.234094
						0.511141	0.400796
						0.251001	0.30691
						0.201237	0.270816
						0.419964	0.392656
						0.322185	0.253291
						0.358247	0.410412
						0.235045	0.348856
						0.372477	0.402103
						0.454551	0.38129
						0.157109	0.139814
						0.12892	0.185595
						0.259444	0.26222
						0.157632	0.230984
						0.415143	0.336442
						0.213164	0.311675
						0.101937	0.100694
						0.260894	0.215964
						0.144581	0.0840768
						0.053644	0.12806
						0.303242	0.276664
						0.174293	0.165852
						0.300736	0.271908
						0.407038	0.325684
						0.243854	0.200996
						0.164798	0.166939
						0.29446	0.42286
						0.368358	0.332058
						0.306154	0.349004
						0.24456	0.187264
						0.240589	0.2953
						0.11387	0.184067
						0.232056	0.278028
						0.244526	0.267974
						0.33087	0.209701
						0.354951	0.334587
						0.278797	0.312561
						0.141357	0.0422227
						0.0641477	0.0590501
						0.262192	0.334443
						0.221286	0.226552
						0.270241	0.351356
						0.3332	0.400089
						0.291674	0.296866
						0.237821	0.280862
						0.196747	0.11405
						0.329784	0.229982
						0.279542	0.306275
						0.153871	0.142504
						0.251575	0.139218
						0.121873	0.108262
						0.145574	0.135324
						0.455105	0.379778
						0.0861918	0.118023
						0.605556	0.586679
						0.262736	0.211997
						0.30316	0.378616
						0.432133	0.381938
						0.486208	0.46137
						0.392246	0.426449
						0.213504	0.332958
						0.308612	0.284234
						0.133843	0.0961716
						0.164132	0.191111
						0.180332	0.154913
						0.230079	0.290667
						0.162677	0.253998
						0.330455	0.348398
						0.262624	0.260883
						0.435312	0.310029
						0.148729	0.113036
						0.379806	0.366724
						0.322309	0.191457
						0.33628	0.261914
						0.237766	0.248314
						0.238906	0.164421
						0.0708758	0.0433759
						0.407412	0.408438
						0.22449	0.238968
						0.303085	0.304474
						0.349914	0.488839
						0.216374	0.261328
						0.272188	0.227956
						0.191599	0.20107
						0.407082	0.460956
						0.128021	0.252745
						0.424608	0.447286
						0.389715	0.32637
						0.447922	0.468067
						0.288463	0.319121
						0.444024	0.454751
						0.24195	0.239545
						0.228739	0.21771
						0.193002	0.205294
						0.311007	0.267421
						0.194345	0.237062
						0.242144	0.239902
						0.216035	0.301658
						0.221397	0.270405
						0.2184	0.30375
						0.020821	0.0996547
						0.293236	0.309333
						0.349264	0.282266
						0.156433	0.248735
						0.342802	0.324726
						0.307408	0.279419
						0.251662	0.25333
						0.485582	0.525069
						0.353532	0.349316
						0.245824	0.176429
						0.344085	0.316369
						0.337186	0.277946
						0.475976	0.434162
						0.347811	0.35881
						0.27734	0.25311
						0.128698	0.0878505
						0.13047	0.221837
						0.23715	0.165124
						0.304807	0.328591
						0.340408	0.340747
						0.207424	0.13879
						0.218978	0.224888
						0.340584	0.273644
						0.361524	0.400509
						0.411291	0.427253
						0.0880035	0.045203
						0.288389	0.25217
						0.39104	0.344752
						0.129823	0.164405
						0.211084	0.292006
						0.188835	0.242263
						0.24097	0.214615
						0.189251	0.080266
						0.351631	0.295108
						0.0420179	0.0868033
						0.521181	0.425829
						0.0670387	0.0870503
						0.385341	0.460816
						0.405285	0.487939
						0.227653	0.240942
						0.274141	0.380237
						0.18978	0.231495
						0.35533	0.387201
						0.292998	0.322429
						0.280986	0.247239
						0.365348	0.364579
						0.238609	0.271697
						0.411197	0.466153
						0.24687	0.0891735
						0.343054	0.280225
						0.26029	0.344376
						0.319098	0.35149
						0.274303	0.28499
						0.328998	0.352341
						0.193704	0.272688
						0.41077	0.334806
						0.204697	0.234994
						0.299334	0.178243
						0.0976158	0.122666
						0.435231	0.42056
						0.363518	0.428348
						0.209769	0.16908
						0.131084	0.177821
						0.199323	0.263701
						0.301252	0.252121
						0.307563	0.320321
						0.340578	0.333511
						0.176015	0.173552
						0.255586	0.224341
						0.22751	0.189301
						0.167368	0.104762
						0.362262	0.321312
						0.29832	0.235788
						0.204432	0.206658
						0.196487	0.298625
						0.246226	0.228435
						0.156726	0.22681
						0.13006	0.173379
						0.240578	0.324631
						0.197101	0.20258
						0.210884	0.209119
						0.310017	0.294049
						0.485348	0.384368
						0.140555	0.27764
						0.501065	0.385461
						0.268053	0.258426
						0.159247	0.146806
						0.337136	0.33198
						0.302614	0.208804
						0.177346	0.233271
						0.266983	0.262441
						0.0576624	0.06496
						0.290806	0.32774
						0.104667	0.226458
						0.335167	0.406497
						0.33089	0.288271
						0.386608	0.355704
						0.336678	0.403704
						0.353499	0.316361
						0.212725	0.212246
						0.550628	0.48963
						0.285928	0.307587
						0.30361	0.363743
						0.427026	0.36993
						0.110016	0.0947233
						0.656723	0.670151
						0.0868426	0.210086
						0.441448	0.478714
						0.429175	0.324886
						0.160427	0.166175
						0.127393	0.145493
						0.271471	0.236575
						0.312354	0.197507
						0.292369	0.361845
						0.186836	0.259103
						0.242176	0.287501
						0.490144	0.440241
						0.307626	0.220429
						0.221704	0.260714
						0.252522	0.199305
						0.378397	0.349395
						0.2074	0.288943
						0.362261	0.408887
						0.142254	0.133997
						0.154619	0.187727
						0.142576	0.113773
						0.441727	0.408248
						0.416269	0.318693
						0.15811	0.284385
						0.320741	0.34385
						0.431751	0.364699
						0.135265	0.147584
						0.118749	0.192367
						0.194407	0.189903
						0.380982	0.352301
						0.288401	0.33194
						0.228527	0.321666
						0.397774	0.434751
						0.102885	0.127578
						0.109313	0.157554
						0.252527	0.253674
						0.300019	0.266908
						0.292098	0.246949
						0.123337	0.0891503
						0.195111	0.149148
						0.215864	0.220325
						0.275435	0.17498
						0.270421	0.260282
						0.279479	0.183196
						0.149908	0.144533
						0.325406	0.260464
						0.390834	0.384149
						0.223329	0.286106
						0.203801	0.105678
						0.317732	0.264192
						0.139049	0.10534
						0.483251	0.429018
						0.144334	0.144162
						0.252999	0.195564
						0.144895	0.140821
						0.18974	0.257485
						0.229076	0.240254
						0.387159	0.341245
						0.194978	0.219864
						0.245687	0.279596
						0.228406	0.121608
						0.411	0.382364
						0.325772	0.320878
						0.260437	0.270021
						0.0544001	0.173018
						0.253876	0.179386
						0.240159	0.293684
						0.246348	0.227865
						0.332717	0.33877
						0.252009	0.288828
						0.342663	0.3196
						0.480636	0.415918
						0.343308	0.372401
						0.233784	0.228022
						0.155042	0.172274
						0.497106	0.50631
						0.198783	0.259871
						0.390739	0.359844
						0.364757	0.292186
						0.340692	0.356806
						0.30231	0.377051
						0.173706	0.144077
						0.353218	0.372447
						0.234578	0.32322
						0.252644	0.247875
						0.245651	0.266452
						0.189271	0.18924
						0.0902029	0.0511196
						0.193849	0.150863
						0.416056	0.32196
						0.518898	0.478688
						0.244636	0.356043
						0.334945	0.339871
						0.308129	0.401737
						0.275248	0.241742
						0.127663	0.247852
						0.155926	0.0862444
						0.475572	0.573228
						0.262238	0.321393
						0.105856	0.136329
						0.346084	0.339321
						0.315968	0.377205
						0.208481	0.25305
						0.325043	0.36293
						0.211852	0.304364
						0.0789969	0.17703
						0.081237	0.114715
						0.231673	0.150774
						0.121423	0.219934
						0.179675	0.125931
						0.257114	0.103079
						0.269427	0.290638
						0.0399649	0.0724593
						0.29202	0.251183
						0.23751	0.248067
						0.33643	0.411969
						0.364755	0.373202
						0.0733359	0.0752936
						0.33517	0.332142
						0.271143	0.166827
						0.424558	0.313648
						0.275277	0.206753
						0.150884	0.0915647
						0.113291	0.163572
						0.0879386	0.166685
						0.270753	0.250666
						0.0693194	0.0444134
						0.0623136	0.132158
						0.269035	0.292086
						0.505721	0.451236
						0.133591	0.036338
						0.0358281	0.187987
						0.131174	0.0785892
						0.322603	0.391233
						0.226776	0.211241
						0.252915	0.214524
						0.340975	0.267047
						0.446446	0.396506
						0.19219	0.110423
						0.151993	0.169935
						0.158788	0.0744921
						0.0747864	0.0354248
						0.411152	0.47039
						0.342174	0.288751
						0.262226	0.24702
						0.345715	0.361356
						0.0658554	0.0735509
						0.229077	0.195919
						0.200011	0.0970275
						0.350537	0.315145
						0.448753	0.496799
						0.132748	0.171518
						0.395626	0.308185
						0.257565	0.315467
						0.421617	0.39405
						0.382202	0.412984
						0.124862	0.148093
						0.506932	0.335791
						0.278829	0.373776
						0.462233	0.426966
						0.0480887	0.0329217
						0.205161	0.22689
						0.198057	0.239129
						0.271457	0.22439
						0.328251	0.338364
						0.211812	0.138153
						0.308838	0.260299
						0.541813	0.470939
						0.458555	0.446973
						0.482181	0.574184
						0.323404	0.351909
						0.157436	0.111705
						0.299784	0.191086
						0.341109	0.282815
						0.388705	0.465117
						0.35168	0.372438
						0.169337	0.111464
						0.0767355	0.177901
						0.0674067	0.0357161
						0.176506	0.182424
						0.317983	0.267296
						0.457636	0.433771
						0.237307	0.196582
						0.373886	0.314494
						0.0856362	0.0582578
						0.429593	0.534676
						0.260326	0.135888
						0.416762	0.461117
						0.335474	0.297503
						0.163343	0.206847
						0.11937	0.197463
						0.234597	0.281827
						0.229984	0.216551
						0.196981	0.139528
						0.372708	0.357113
						0.248367	0.24289
						0.342438	0.351096
						0.35209	0.365557
						0.286357	0.263546
						0.131167	0.190369
						0.32701	0.33737
						0.192867	0.277527
						0.0554642	0.164593
						0.380673	0.336002
						0.578181	0.524716
						0.142821	0.220503
						0.252165	0.376526
						0.415337	0.47671
						0.216914	0.319513
						0.39056	0.305945
						0.704501	0.638885
						0.680988	0.58443
						0.386387	0.457102
						0.33601	0.249597
						0.173223	0.149719
						0.236893	0.258644
						0.273918	0.24686
						0.263127	0.199204
						0.472321	0.427262
						0.264943	0.24326
						0.464901	0.36818
						0.353318	0.259586
						0.358357	0.35885
						0.0614821	0.12512
						0.356544	0.377511
						0.338141	0.328339
						0.156224	0.128139
						0.301347	0.193686
						0.310897	0.2421
						0.323984	0.277579
						0.346969	0.317907
						0.40695	0.404454
						0.260819	0.273184
						0.322833	0.365047
						0.251438	0.272204
						0.382283	0.281471
						0.169873	0.226521
						0.39128	0.308958
						0.0869402	0.0753855
						0.368654	0.309416
						0.23142	0.271474
						0.291397	0.177459
						0.20405	0.244508
						0.232985	0.187872
						0.29246	0.233074
						0.366457	0.269466
						0.368808	0.302157
						0.297222	0.213778
						0.418293	0.341279
						0.300189	0.36417
						0.413694	0.381029
						0.504581	0.408227
						0.0918273	0.179187
						0.0986648	0.149951
						0.417604	0.419592
						0.229667	0.195547
						0.314019	0.34541
						0.459966	0.394046
						0.164317	0.122707
						0.119506	0.0939263
						0.262135	0.230049
						0.275278	0.302128
						0.320149	0.365229
						0.317711	0.1847
						0.0587597	0.0490737
						0.22271	0.134409
						0.217713	0.292839
						0.073564	0.0508063
						0.35357	0.393159
						0.102336	0.150533
						0.282567	0.300756
						0.289536	0.329412
						0.36827	0.367791
						0.403192	0.339451
						0.191602	0.289576
						0.118493	0.0700949
						0.355219	0.337002
						0.243989	0.222328
						0.257714	0.317713
						0.414877	0.468971
						0.495021	0.546941
						0.132589	0.231844
						0.184349	0.104195
						0.261389	0.282283
						0.340053	0.330587
						0.430075	0.371264
						0.326165	0.328885
						0.192504	0.179491
						0.384482	0.293336
						0.328018	0.269779
						0.228262	0.171267
						0.329659	0.265454
						0.277063	0.265803
						0.49465	0.479567
						0.216348	0.159596
						0.419985	0.305585
						0.409164	0.326522
						0.178482	0.223633
						0.341272	0.384083
						0.370539	0.269528
						0.469666	0.466641
						0.0760431	0.0673345
						0.141838	0.0963307
						0.271585	0.28637
						0.343887	0.190557
						0.165442	0.124626
						0.652767	0.525226
						0.358877	0.236766
						0.359308	0.292267
						0.228548	0.233008
						0.208046	0.192875
						0.359314	0.481805
						0.408309	0.37967
						0.445783	0.368893
						0.43451	0.45706
						0.396587	0.417843
						0.246675	0.188519
						0.246494	0.239162
						0.13205	0.0723929
						0.231963	0.210556
						0.302668	0.276523
						0.0633444	0.212915
						0.195209	0.242509
						0.195315	0.128247
						0.262578	0.171848
						0.206138	0.166578
						0.206652	0.232123
						0.0744045	0.208595
						0.0945365	0.0735797
						0.0763249	0.084536
						0.291372	0.188758
						0.308009	0.375378
						0.0992665	0.169799
						0.200454	0.250763
						0.322879	0.186259
						0.278054	0.343685
						0.365453	0.348336
						0.0685169	0.0506423
						0.161977	0.143247
						0.068738	0.155556
						0.262022	0.377497
						0.140695	0.215133
						0.352269	0.452099
						0.260825	0.165625
						0.128024	0.0749777
						0.239444	0.172277
						0.303417	0.274131
						0.29456	0.19726
						0.3134	0.299357
						0.357262	0.352048
						0.142885	0.105912
						0.386319	0.354647
						0.174553	0.18092
						0.136256	0.12666
						0.275088	0.315274
						0.338122	0.272443
						0.312031	0.332979
						0.289949	0.377789
						0.329366	0.423134
						0.208342	0.180708
						0.34208	0.362591
						0.333485	0.263974
						0.0406839	0.0927334
						0.172309	0.0781668
						0.376661	0.256545
						0.20149	0.150287
						0.167359	0.0637569
						0.215531	0.250106
						0.374544	0.365049
						0.0814315	0.160895
						0.354762	0.362001
						0.357327	0.38537
						0.318411	0.250148
						0.162644	0.225663
						0.0985228	0.113653
						0.372152	0.318136
						0.305033	0.368877
						0.26639	0.31041
						0.274272	0.260046
						0.304721	0.315642
						0.299079	0.27051
						0.410607	0.340706
						0.338909	0.341903
						0.261736	0.243752
						0.381364	0.342801
						0.504464	0.49845
						0.283834	0.250755
						0.382638	0.347802
						0.103614	0.222321
						0.404174	0.247403
						0.173853	0.135231
						0.204794	0.131758
						0.341785	0.45678
						0.195372	0.185671
						0.06416	0.0886029
						0.323282	0.242769
						0.183173	0.124626
						0.205425	0.206023
						0.105712	0.0834374
						0.501992	0.601069
						0.217558	0.150935
						0.141787	0.239327
						0.284678	0.306937
						0.0391219	0.0416071
						0.179939	0.124146
						0.26328	0.215838
						0.530364	0.457513
						0.290079	0.202645
						0.292051	0.381093
						0.354458	0.29279
						0.389481	0.299168
						0.178164	0.187187
						0.297884	0.293798
						0.313674	0.277434
						0.0980986	0.12993
						0.228261	0.309763
						0.277653	0.253003
						0.136553	0.205825
						0.421279	0.302751
						0.180837	0.163551
						0.165218	0.18521
						0.340987	0.182237
						0.42691	0.421057
						0.273807	0.232831
						0.108775	0.0561402
						0.389778	0.446484
						0.148806	0.178143
						0.116666	0.108847
						0.456846	0.345273
						0.526329	0.430904
						0.278925	0.359646
						0.262404	0.38431
						0.35062	0.360549
						0.216498	0.18687
						0.145287	0.113597
						0.179935	0.248465
						0.186571	0.316143
						0.233353	0.252143
						0.103378	0.180076
						0.278045	0.232139
						0.28734	0.266721
						0.360719	0.327592
						0.182609	0.27162
						0.463168	0.411973
						0.205532	0.211916
						0.322022	0.351168
						0.188633	0.169024
						0.479063	0.396569
						0.186039	0.179585
						0.374522	0.316588
						0.202183	0.174083
						0.376772	0.416428
						0.396394	0.373277
						0.228567	0.281425
						0.20519	0.126447
						0.174592	0.176982
						0.224401	0.150836
						0.191966	0.197601
						0.213591	0.237407
						0.289093	0.33578
						0.149007	0.13397
						0.163595	0.183328
						0.168584	0.230334
						0.244641	0.2855
						0.140195	0.155253
						0.457046	0.406462
						0.175217	0.0611464
						0.322668	0.29154
						0.0927711	0.164433
						0.515159	0.514812
						0.251242	0.400254
						0.40629	0.377068
						0.353477	0.385463
						0.248884	0.25569
						0.292232	0.22992
						0.166541	0.177735
						0.265164	0.228437
						0.364821	0.295389
						0.178153	0.149083
						0.173547	0.169717
						0.222517	0.388054
						0.352023	0.308181
						0.117834	0.0900011
						0.108987	0.0801752
						0.210974	0.215228
						0.214468	0.288956
						0.342591	0.260949
						0.394547	0.227615
						0.10691	0.117547
						0.0892331	0.15447
						0.0770098	0.173101
						0.238257	0.250272
						0.194643	0.080346
						0.465341	0.442645
						0.349027	0.372707
						0.246504	0.298025
						0.0838035	0.145847
						0.271064	0.313795
						0.296465	0.360474
						0.309648	0.229364
						0.200679	0.269741
						0.115615	0.0225509
						0.460365	0.440274
						0.176266	0.204551
						0.255828	0.322526
						0.343046	0.272576
						0.253537	0.264325
						0.147023	0.240531
						0.469445	0.469261
						0.313112	0.304148
						0.452031	0.39299
						0.232035	0.29593
						0.234824	0.273735
						0.167154	0.243257
						0.576276	0.512135
						0.467651	0.44683
						0.245521	0.3103
						0.215899	0.154233
						0.14017	0.187166
						0.456273	0.462467
						0.0344673	0.153843
						0.133785	0.267669
						0.191187	0.278192
						0.103817	0.0508851
						0.344912	0.251896
						0.240627	0.28621
						0.184754	0.159446
						0.21557	0.153512
						0.235647	0.225677
						0.122696	0.130428
						0.221653	0.141108
						0.134577	0.148936
						0.358503	0.279458
						0.315639	0.256995
						0.20342	0.26409
						0.29443	0.256596
						0.13573	0.105491
						0.168073	0.26937
						0.16666	0.239085
						0.277778	0.30142
						0.257169	0.275541
						0.118481	0.0912165
						0.184529	0.24007
						0.22112	0.228031
						0.181114	0.155509
						0.337796	0.455315
						0.423859	0.368302
						0.385122	0.329041
						0.301914	0.265742
						0.395237	0.232444
						0.408665	0.423193
						0.324438	0.381153
						0.517735	0.52099
						0.216075	0.145984
						0.296692	0.215032
						0.18894	0.24932
						0.164711	0.13494
						0.118538	0.204088
						0.147835	0.089477
						0.0777941	0.129915
						0.209583	0.154855
						0.155115	0.132808
						0.458897	0.394042
						0.32083	0.389934
						0.406796	0.401301
						0.178332	0.265434
						0.321264	0.20791
						0.414366	0.422909
						0.289134	0.288515
						0.304192	0.302356
						0.142895	0.0979043
						0.229944	0.275685
						0.23681	0.268934
						0.219003	0.141172
						0.348368	0.334723
						0.146294	0.232117
						0.206758	0.205874
						0.189959	0.321139
						0.305679	0.303912
						0.418924	0.385006
						0.48833	0.383072
						0.530619	0.500715
						0.115223	0.166916
						0.151909	0.27878
						0.51056	0.431801
						0.30036	0.281843
						0.175836	0.188839
						0.437987	0.437714
						0.0415465	0.0911438
						0.187751	0.28563
						0.124191	0.181865
						0.400121	0.349031
						0.512533	0.631073
						0.349534	0.304627
						0.450857	0.454639
						0.459766	0.528179
						0.343459	0.428959
						0.181777	0.127348
						0.371808	0.347714
						0.294282	0.24179
						0.0997395	0.107868
						0.175067	0.173865
						0.450689	0.350162
						0.0953726	0.135848
						0.293442	0.314443
						0.147854	0.147242
						0.325132	0.289378
						0.11795	0.111834
						0.279749	0.204313
						0.131116	0.0883467
						0.425652	0.415451
						0.319918	0.32586
						0.20422	0.18352
						0.203504	0.244568
						0.24859	0.301217
						0.54299	0.508001
						0.291289	0.292507
						0.112568	0.166004
						0.294908	0.291801
						0.347773	0.402669
						0.0725219	0.0540111
						0.320676	0.341051
						0.441608	0.411096
						0.28061	0.30392
						0.20968	0.162779
						0.113916	0.178101
						0.259409	0.110406
						0.114372	0.0868828
						0.20545	0.343423
						0.194121	0.302079
						0.243653	0.248597
						0.312455	0.243497
						0.193478	0.16392
						0.259342	0.216274
						0.0200714	0.080095
						0.384478	0.470653
						0.116992	0.123441
						0.212338	0.213269
						0.27279	0.260484
						0.370063	0.433502
						0.142532	0.137287
						0.253599	0.272595
						0.171144	0.118248
						0.104158	0.165604
						0.245125	0.169165
						0.227117	0.257752
						0.244537	0.187537
						0.111747	0.318978
						0.180976	0.20399
						0.294696	0.239829
						0.34318	0.3205
						0.213718	0.296147
						0.517002	0.488299
						0.113637	0.0327845
						0.0701337	0.139605
						0.469327	0.43275
						0.125573	0.081535
						0.224631	0.313697
						0.11698	0.143857
						0.0925651	0.044526
						0.146228	0.259352
						0.228147	0.298835
						0.189929	0.115804
						0.366348	0.36744
						0.193852	0.248098
						0.420271	0.354674
						0.139666	0.17689
						0.0407669	0.0565844
						0.289564	0.272061
						0.427136	0.343717
						0.218771	0.304967
						0.415742	0.426882
						0.217338	0.218479
						0.165115	0.186861
						0.0838497	0.189616
						0.393653	0.363583
						0.0761493	0.0530374
						0.206231	0.235835
						0.145446	0.212731
						0.146262	0.134179
						0.21194	0.137278
						0.269229	0.16175
						0.281667	0.208561
						0.136705	0.243648
						0.295722	0.351475
						0.319094	0.239476
						0.231185	0.221695
						0.219512	0.241993
						0.0877667	0.0651374
						0.291636	0.307317
						0.470855	0.402249
						0.350508	0.270982
						0.234571	0.17728
						0.327344	0.356371
						0.274833	0.245526
						0.32686	0.294726
						0.266538	0.262415
						0.251283	0.191169
						0.463298	0.406475
						0.266525	0.304999
						0.335653	0.387204
						0.354383	0.340923
						0.42803	0.422373
						0.229118	0.18383
						0.334319	0.295376
						0.2588	0.23284
						0.185205	0.224594
						0.236282	0.222582
						0.33108	0.392485
						0.14976	0.0981057
						0.462418	0.457395
						0.502739	0.434948
						0.152189	0.164681
						0.203458	0.216064
						0.311933	0.173159
						0.304052	0.285264
						0.435815	0.372572
						0.240421	0.362436
						0.463888	0.504436
						0.137973	0.140258
						0.26078	0.223944
						0.293401	0.275229
						0.120277	0.149448
						0.257941	0.319827
						0.214423	0.212829
						0.365072	0.40387
						0.323211	0.2968
						0.498707	0.542065
						0.38364	0.341424
						0.263804	0.194084

## Sheet: Fig. 3a
	RCP 4.5(%)	RCP 8.5 (%)
1950	13.259	13.893
1951	13.19	14.144
1952	13.437	11.185
1953	13.679	13.49
1954	12.128	14.07
1955	11.989	11.892
1956	12.799	13.113
1957	11.996	12.889
1958	11.455	12.72
1959	11.752	13.839
1960	13.896	12.158
1961	11.996	11.233
1962	13.042	13.725
1963	12.469	11.759
1964	12.017	12.256
1965	11.813	11.37
1966	12.727	11.919
1967	11.66	13.341
1968	12.31	13.436
1969	12.046	13.611
1970	12.884	13.248
1971	12.155	12.717
1972	14.125	11.99
1973	11.72	12.442
1974	12.056	13.97
1975	11.399	12.116
1976	13.258	12.49
1977	12.98	12.391
1978	13.383	13.048
1979	12.225	12.017
1980	12.27	11.417
1981	12.982	12.122
1982	12.713	12.621
1983	11.341	12.579
1984	13.776	12.604
1985	13.199	12.422
1986	14.039	13.802
1987	12.404	15.337
1988	12.479	14.032
1989	12.973	12.809
1990	11.514	13.468
1991	13.289	11.819
1992	11.445	11.492
1993	13.534	14.028
1994	13.351	13.253
1995	13.055	12.35
1996	12.875	12.776
1997	14.993	13.815
1998	12.591	13.737
1999	14.036	17.148
2000	12.787	14.267
2001	13.521	12.84
2002	13.341	14.817
2003	16.993	14.243
2004	15.533	14.188
2005	16.014	13.314
2006	12.821	14.496
2007	13.413	14.746
2008	13.308	13.541
2009	12.925	13.308
2010	13.756	12.842
2011	13.989	14.031
2012	15.271	13.795
2013	12.963	14.106
2014	14.855	13.636
2015	13.162	14.623
2016	14.456	15.44
2017	14.882	12.709
2018	13.193	14.141
2019	13.651	13.94
2020	12.569	14.51
2021	12.618	13.656
2022	12.978	16.557
2023	14.318	15.24
2024	14.273	14.541
2025	14.264	14.974
2026	17.612	14.721
2027	15.664	13.664
2028	15.908	14.606
2029	15.583	14.113
2030	12.796	15.748
2031	13.03	15.099
2032	16.013	16.002
2033	15.227	14.638
2034	14.545	16.422
2035	13.335	16.828
2036	15.132	16.625
2037	15.477	15.046
2038	14.51	16.71
2039	16.017	17.995
2040	14.215	15.83
2041	15.929	17.242
2042	15.763	17.178
2043	16.129	13.674
2044	13.651	15.052
2045	16.689	15.173
2046	12.853	16.082
2047	14.697	18.11
2048	17.326	16.943
2049	15.75	17.251
2050	16.053	15.304
2051	15.734	14.774
2052	14.097	15.14
2053	14.826	17.37
2054	16.115	14.906
2055	15.374	16.92
2056	17.373	15.408
2057	14.523	19.492
2058	17.266	14.617
2059	17.003	18.175
2060	16.836	17.215
2061	17.41	16.937
2062	15.437	16.122
2063	17.069	16.566
2064	16.22	17.539
2065	15.29	18.044
2066	16.221	16.629
2067	15.417	21.447
2068	17.043	15.264
2069	16.895	18.928
2070	15.335	18.002
2071	15.803	19.008
2072	17.219	18.421
2073	18.823	19.219
2074	16.817	18.708
2075	15.424	17.906
2076	18.359	18.866
2077	15.872	17.937
2078	16.782	21.749
2079	15.565	21.557
2080	16.786	19.597
2081	15.985	20.69
2082	15.017	17.883
2083	18.446	17.241
2084	15.451	21.831
2085	14.658	19.621
2086	17.942	17.594
2087	20.946	19.008
2088	16.67	20.976
2089	15.095	20.175
2090	17.592	21.494
2091	17.782	18.554
2092	15.433	22.166
2093	16.017	22.929
2094	15.887	21.381
2095	18.872	21.574
2096	14.353	20.268
2097	17.244	19.081
2098	18.644	24.028
2099	16.058	20.971

## Sheet: Fig. 3b
	RCP 4.5	RCP 8.5
1950	550	612
1951	519	579
1952	491	395
1953	641	520
1954	427	487
1955	489	398
1956	458	673
1957	580	520
1958	707	552
1959	457	458
1960	642	580
1961	459	428
1962	642	611
1963	458	396
1964	397	396
1965	396	582
1966	456	366
1967	458	518
1968	398	518
1969	581	672
1970	521	582
1971	829	701
1972	642	489
1973	457	672
1974	582	674
1975	552	304
1976	670	642
1977	550	581
1978	488	551
1979	581	519
1980	548	579
1981	643	521
1982	550	486
1983	366	488
1984	462	704
1985	796	430
1986	487	671
1987	583	735
1988	428	703
1989	642	611
1990	613	610
1991	704	702
1992	489	338
1993	458	612
1994	580	518
1995	673	519
1996	518	580
1997	642	674
1998	580	705
1999	643	551
2000	703	950
2001	611	672
2002	704	642
2003	795	673
2004	671	580
2005	642	580
2006	580	858
2007	642	673
2008	765	765
2009	705	736
2010	612	517
2011	736	735
2012	828	766
2013	580	642
2014	828	704
2015	642	735
2016	549	737
2017	549	612
2018	797	766
2019	705	798
2020	704	827
2021	673	580
2022	797	828
2023	673	765
2024	734	889
2025	735	767
2026	767	704
2027	643	580
2028	795	798
2029	890	859
2030	736	797
2031	797	797
2032	736	704
2033	921	704
2034	921	674
2035	797	890
2036	705	1044
2037	890	920
2038	888	828
2039	797	704
2040	735	859
2041	951	1138
2042	921	1044
2043	981	981
2044	890	951
2045	859	920
2046	890	1105
2047	921	858
2048	889	920
2049	889	1076
2050	858	1106
2051	1044	952
2052	889	1074
2053	889	1043
2054	1043	1198
2055	951	1076
2056	1076	1076
2057	735	1013
2058	858	1136
2059	952	1137
2060	919	1043
2061	1044	1012
2062	950	1291
2063	952	1136
2064	1044	1042
2065	1014	1289
2066	1013	1105
2067	1013	1259
2068	1043	1229
2069	1136	1290
2070	952	1226
2071	890	1290
2072	1105	1442
2073	951	1290
2074	1137	1259
2075	981	1291
2076	1074	1320
2077	950	1319
2078	1073	1472
2079	1044	1320
2080	952	1291
2081	919	1410
2082	951	1474
2083	1044	1349
2084	1076	1443
2085	1043	1290
2086	1168	1410
2087	1105	1529
2088	919	1352
2089	1013	1472
2090	1076	1441
2091	982	1412
2092	1168	1563
2093	1013	1744
2094	1167	1626
2095	1074	1473
2096	1012	1685
2097	1012	1744
2098	1169	1685
2099	1043	1534

## Sheet: Fig. 3c
	Historical scenario(%)		RCP4.5 (%)		RCP8.5 (%)
Years	Mean	STD	Mean	STD	Mean	STD
1950	6.69631	0.588812
1951	6.59562	0.590215
1952	6.52438	0.595544
1953	6.84188	0.605002
1954	6.42978	0.578834
1955	6.43966	0.551339
1956	6.7677	0.608071
1957	6.66724	0.577489
1958	6.46954	0.551212
1959	6.52179	0.546789
1960	6.64171	0.600372
1961	6.33249	0.562922
1962	6.68329	0.577325
1963	6.44945	0.574819
1964	6.24636	0.541293
1965	6.3782	0.552848
1966	6.41696	0.578896
1967	6.48724	0.554478
1968	6.37795	0.564177
1969	6.63962	0.588716
1970	6.65736	0.586123
1971	6.37396	0.575306
1972	6.81241	0.616096
1973	6.46757	0.541186
1974	6.66713	0.576061
1975	6.4143	0.555351
1976	6.79583	0.600881
1977	6.8086	0.597238
1978	6.62893	0.584504
1979	6.71531	0.573137
1980	6.48353	0.589439
1981	6.869	0.590599
1982	6.52867	0.574647
1983	6.24066	0.551937
1984	6.68084	0.586413
1985	6.61981	0.594006
1986	6.64715	0.607332
1987	6.72612	0.584879
1988	6.75019	0.565854
1989	6.86999	0.616922
1990	6.59117	0.563906
1991	7.02016	0.622273
1992	6.46666	0.558637
1993	6.75156	0.602715
1994	7.0605	0.605608
1995	6.71632	0.598453
1996	6.84029	0.602904
1997	7.1337	0.630932
1998	6.99792	0.61611
1999	7.13537	0.644282
2000	7.03981	0.584976
2001	7.0323	0.628565
2002	7.08348	0.635254
2003	7.23879	0.676185
2004	7.26564	0.647712
2005	7.30959	0.652523
2006			7.10597	0.619457	7.22832	0.662434
2007			6.9902	0.619004	7.08434	0.622578
2008			6.96196	0.623196	7.21727	0.63707
2009			6.93676	0.625961	7.09516	0.610174
2010			6.90877	0.628407	6.70958	0.589646
2011			6.94756	0.625866	7.07744	0.646239
2012			7.5083	0.676206	7.19077	0.623137
2013			6.85781	0.602297	6.92555	0.611771
2014			7.09597	0.635377	7.40659	0.658555
2015			7.00418	0.607046	7.21622	0.653335
2016			6.93878	0.610147	7.28589	0.659957
2017			7.06637	0.6405	6.96539	0.592592
2018			7.29996	0.628423	7.19154	0.629856
2019			7.31911	0.660558	7.19762	0.628097
2020			6.79066	0.580964	7.36039	0.65824
2021			6.99674	0.598019	7.09108	0.621871
2022			7.39995	0.603489	7.5099	0.682306
2023			7.4756	0.641692	7.52891	0.648699
2024			7.58761	0.64451	7.53788	0.681441
2025			7.42803	0.66354	7.47827	0.658614
2026			7.61803	0.699648	7.5512	0.651656
2027			7.22095	0.65395	7.08888	0.636487
2028			7.40025	0.670402	7.23426	0.620259
2029			7.37476	0.659003	7.50979	0.637191
2030			6.96488	0.564627	7.70858	0.671947
2031			7.30925	0.613781	7.59938	0.652104
2032			7.35637	0.642739	7.48414	0.694244
2033			7.69684	0.654106	7.68947	0.687913
2034			7.54256	0.654221	7.43585	0.680008
2035			7.19266	0.614967	8.10036	0.734828
2036			7.43066	0.647748	7.87017	0.717114
2037			7.86763	0.715469	7.68892	0.661791
2038			7.74056	0.670645	7.78205	0.698824
2039			7.74013	0.707814	7.7566	0.728265
2040			7.66583	0.669881	7.73829	0.695643
2041			7.78552	0.663526	8.16929	0.731833
2042			7.53964	0.666477	8.087	0.713694
2043			8.23321	0.715281	7.77918	0.647251
2044			7.4986	0.628378	7.87974	0.691376
2045			7.6709	0.707055	7.89013	0.697476
2046			7.311	0.629797	8.37772	0.718988
2047			7.70043	0.668944	8.19884	0.735838
2048			8.01921	0.722731	8.15878	0.714989
2049			7.75176	0.71203	8.51727	0.764827
2050			8.0716	0.707223	8.14699	0.707995
2051			7.8499	0.669634	7.87461	0.661307
2052			7.75124	0.679595	8.04225	0.66996
2053			7.80881	0.69551	8.66016	0.740584
2054			7.91893	0.712539	8.5549	0.740313
2055			7.86507	0.709273	8.26424	0.73309
2056			8.28189	0.756889	8.26433	0.686966
2057			7.88131	0.639087	8.13557	0.746549
2058			8.21065	0.743381	8.14484	0.686694
2059			8.15686	0.705168	8.7691	0.786885
2060			8.10892	0.713906	8.49974	0.734196
2061			8.23812	0.736478	8.46438	0.73766
2062			7.87553	0.667741	8.84541	0.728392
2063			8.15446	0.698067	8.52319	0.757337
2064			7.8695	0.703064	8.30087	0.713571
2065			7.89699	0.665675	8.80824	0.782459
2066			8.19711	0.698957	8.66674	0.740962
2067			8.15942	0.692835	9.22215	0.830919
2068			8.05865	0.7217	8.69896	0.704374
2069			8.6037	0.730489	8.91857	0.787033
2070			7.93257	0.682031	8.87593	0.757308
2071			8.0895	0.707589	9.03188	0.779524
2072			8.38311	0.749376	9.53472	0.801786
2073			8.39252	0.779499	9.30606	0.807553
2074			8.10892	0.725274	9.33195	0.794564
2075			8.14215	0.691685	8.92608	0.771117
2076			8.40947	0.799534	9.34445	0.792384
2077			8.11332	0.756153	9.36263	0.799354
2078			8.29418	0.730676	9.95348	0.918295
2079			8.19609	0.726272	9.63115	0.858457
2080			8.11754	0.732313	9.20928	0.815146
2081			8.04042	0.691149	9.42744	0.855824
2082			8.12888	0.68149	9.56776	0.799834
2083			8.50572	0.799532	9.05791	0.780089
2084			7.97124	0.702813	9.86328	0.900032
2085			8.18486	0.680747	9.84617	0.903306
2086			8.57213	0.759459	9.18758	0.746516
2087			8.80533	0.815927	9.62825	0.826467
2088			8.0494	0.701631	9.84289	0.888386
2089			7.9551	0.693177	9.81152	0.855838
2090			8.24675	0.715915	9.87535	0.852957
2091			8.29316	0.783979	9.97218	0.80801
2092			8.60031	0.728073	10.2864	0.951455
2093			8.18839	0.717063	10.6115	0.96107
2094			8.3747	0.731336	10.7475	0.933449
2095			8.58927	0.789464	10.272	0.889704
2096			7.82576	0.631276	10.5261	0.896223
2097			8.65147	0.735159	9.63442	0.816386
2098			8.79409	0.803755	10.7635	0.917711
2099			8.19126	0.724221	10.7077	0.878242

## Sheet: Fig. 3d
2000
Month\Hour	1	2	3	4	5	6	7	8	9	10	11	12	13	14	15	16	17	18	19	20	21	22	23	24
1	0.0369472	0.0297789	0.0342586	0.0262251	0.0388677	0.0438106	0.0515385	0.0619512	0.0606872	0.0569786	0.0563874	0.0558024	0.0541288	0.0534174	0.0513667	0.0510507	0.0612683	0.0867026	0.0955229	0.0996775	0.0948616	0.0939308	0.0762467	0.0585914
2	0.042636	0.0399505	0.0381578	0.0323635	0.0395309	0.0439452	0.0533932	0.068768	0.06416	0.0571365	0.0568432	0.056283	0.0543262	0.0534189	0.0513462	0.0510893	0.0614592	0.0856807	0.104687	0.110188	0.106313	0.0965223	0.0955894	0.080166
3	0.0274154	0.0235754	0.0276311	0.0198011	0.027066	0.036022	0.0442759	0.0534893	0.0542095	0.0561423	0.0560746	0.0564728	0.0539284	0.0535315	0.0516987	0.0510419	0.0609013	0.0850633	0.0902691	0.0916802	0.0885554	0.077404	0.0692976	0.0530119
4	0.0252076	0.0208063	0.0212548	0.0181212	0.0236055	0.0318785	0.0418675	0.0527284	0.049605	0.0518286	0.0537345	0.0549434	0.0544831	0.055521	0.05413	0.0530972	0.0586088	0.0733476	0.0778308	0.079046	0.0781459	0.0716446	0.060969	0.0454581
5	0.0236197	0.016241	0.0162783	0.0138629	0.0172919	0.0256923	0.0351406	0.0476409	0.0440613	0.0494078	0.0535097	0.0574485	0.0585128	0.0607758	0.0613996	0.0614874	0.0614423	0.0700128	0.0744045	0.076254	0.0770205	0.0681062	0.0549502	0.0386059
6	0.0294059	0.0167629	0.0115942	0.0101665	0.0114911	0.016914	0.0298127	0.0393563	0.0434477	0.0517893	0.0579528	0.0634577	0.0669434	0.0760767	0.0793752	0.0760979	0.0779883	0.0795824	0.0824415	0.0863501	0.0879577	0.0780472	0.0525837	0.035341
7	0.0380234	0.0231948	0.0124297	0.0116229	0.0112054	0.0158185	0.0279263	0.0370653	0.0486608	0.0556464	0.0617592	0.0682172	0.0770052	0.0928856	0.0914477	0.0932939	0.0890463	0.0946912	0.103582	0.110253	0.117446	0.105775	0.0621984	0.0395154
8	0.0567667	0.0434852	0.0262276	0.0294876	0.0165239	0.0189119	0.0305992	0.041249	0.0503315	0.060359	0.0672542	0.0787657	0.0898189	0.104006	0.107779	0.111845	0.102477	0.112376	0.119273	0.136364	0.145513	0.108816	0.086323	0.0648209
9	0.0734391	0.051554	0.0213508	0.024536	0.0150572	0.0189795	0.0299365	0.0425626	0.0559584	0.0607864	0.0680657	0.0759971	0.0945139	0.114734	0.116891	0.108139	0.104068	0.113548	0.123098	0.140802	0.148749	0.131544	0.110764	0.0710512
10	0.0423228	0.0299052	0.0164972	0.0163293	0.0125404	0.0170892	0.0282169	0.037693	0.0463066	0.0606267	0.0672325	0.0755569	0.0855558	0.0981059	0.104655	0.103349	0.103696	0.106923	0.118189	0.132633	0.122237	0.0928832	0.0691096	0.0495917
11	0.0265858	0.0176953	0.0114949	0.00979553	0.0120265	0.0176945	0.0300699	0.0408637	0.0427468	0.049736	0.0571767	0.061351	0.0686687	0.0738191	0.0773195	0.071782	0.0712345	0.0758508	0.0805841	0.0850357	0.0866172	0.0749806	0.054353	0.0353169
12	0.0231732	0.0156547	0.0203756	0.0173591	0.0216708	0.0293831	0.0394951	0.0473505	0.0483591	0.0505835	0.0534485	0.0544936	0.0547719	0.0563983	0.0560778	0.0532399	0.0584483	0.0723087	0.0764335	0.0775566	0.07714	0.0701898	0.054443	0.0421826
2050
Month\Hour	1	2	3	4	5	6	7	8	9	10	11	12	13	14	15	16	17	18	19	20	21	22	23	24
1	0.0233683	0.0160221	0.0130397	0.0112579	0.0151518	0.020704	0.0338073	0.0430967	0.0475064	0.0509965	0.0535866	0.0553615	0.0568197	0.0585158	0.057691	0.0550988	0.0589118	0.0719808	0.0764254	0.077508	0.0767964	0.0689379	0.0532702	0.0371098
2	0.0260579	0.0197143	0.0173676	0.0150897	0.0183259	0.0238495	0.0358317	0.0486903	0.0509103	0.0496575	0.0537798	0.0563424	0.0575401	0.0593652	0.0590666	0.0585089	0.0609212	0.0700497	0.0743635	0.0771561	0.0773113	0.0728615	0.0591645	0.0443647
3	0.0232139	0.016099	0.0143033	0.0122961	0.0151741	0.022864	0.033992	0.0434976	0.0451558	0.0502908	0.0535184	0.0555002	0.0579023	0.0593163	0.0589964	0.0592198	0.059357	0.0704345	0.0746253	0.0760837	0.07668	0.0681148	0.0527684	0.0365007
4	0.0230547	0.01569	0.0134456	0.0106024	0.0131946	0.0195847	0.0321113	0.0420034	0.0433906	0.0496693	0.0545777	0.0577515	0.0594622	0.0641723	0.0660371	0.0625777	0.0666813	0.0723188	0.0767009	0.0790798	0.0813628	0.0684478	0.0527813	0.0359721
5	0.0293062	0.0169558	0.0115636	0.0100828	0.0117811	0.0173262	0.0300061	0.0391887	0.0433389	0.0503704	0.0571739	0.0613545	0.064651	0.0755241	0.0762138	0.0706298	0.0750551	0.0751135	0.0811389	0.0842037	0.0882841	0.0734006	0.0534846	0.0354254
6	0.0413831	0.0305375	0.0221085	0.0210645	0.0171192	0.0175244	0.031136	0.0391153	0.044968	0.0539536	0.0594903	0.0692172	0.0751113	0.0888534	0.0863608	0.0886173	0.0822866	0.0879447	0.0875413	0.0947452	0.0994252	0.0873297	0.0719389	0.0520435
7	0.0615112	0.0483352	0.0347604	0.0332107	0.0214669	0.0237557	0.0342615	0.0432617	0.0558178	0.0666163	0.0783072	0.0890344	0.0976351	0.114218	0.120963	0.125893	0.137601	0.130262	0.13756	0.138314	0.148216	0.122944	0.096104	0.0726581
8	0.106914	0.0797315	0.0455791	0.0429619	0.0322591	0.0321592	0.0414399	0.0541141	0.0687998	0.0832667	0.093565	0.10575	0.124777	0.149706	0.16049	0.161999	0.176688	0.182645	0.200782	0.218716	0.208655	0.188881	0.137191	0.11153
9	0.115455	0.0948421	0.0687662	0.0658135	0.0520106	0.0494611	0.0552969	0.058405	0.0728058	0.0780911	0.0906857	0.103136	0.116758	0.147603	0.151289	0.150623	0.152337	0.169574	0.178235	0.210651	0.220138	0.181409	0.158855	0.126009
10	0.0899534	0.0681983	0.0382694	0.0395632	0.0273889	0.0292631	0.0363241	0.0460172	0.0672272	0.0845178	0.0888507	0.101787	0.112315	0.128075	0.138848	0.149772	0.167018	0.181765	0.191376	0.208008	0.197701	0.162824	0.129342	0.0883505
11	0.0461894	0.0302066	0.0204069	0.0196254	0.0134747	0.0177933	0.0293714	0.0380146	0.0456838	0.0559208	0.0614142	0.0680517	0.0741148	0.0875021	0.0852283	0.0878795	0.0909041	0.0980567	0.0969205	0.105566	0.106751	0.0951505	0.0702426	0.0511224
12	0.0285044	0.0177109	0.0110417	0.00967951	0.0104478	0.0158226	0.0282257	0.0375908	0.0427369	0.0501223	0.0553504	0.0605792	0.0649614	0.0692373	0.0705691	0.0699633	0.0717917	0.07243	0.0771671	0.0797634	0.0820548	0.0732413	0.0559334	0.0374107
2100
Month\Hour	1	2	3	4	5	6	7	8	9	10	11	12	13	14	15	16	17	18	19	20	21	22	23	24
1	0.0275007	0.0220093	0.0261464	0.0219671	0.0270036	0.0326667	0.0438945	0.0546685	0.0520555	0.0520951	0.0541331	0.0551206	0.0541824	0.0539345	0.0524905	0.0518577	0.0587153	0.0742212	0.0792261	0.0842452	0.0817637	0.073977	0.063939	0.0489052
2	0.0293096	0.0214193	0.0200161	0.0156092	0.0238553	0.0350871	0.0412398	0.0500775	0.0551093	0.0525091	0.0540661	0.0548037	0.0544149	0.0544931	0.0531154	0.0531009	0.058706	0.0750936	0.088978	0.0953529	0.0904383	0.0792746	0.065766	0.0475029
3	0.0245494	0.0198795	0.0253748	0.0205948	0.0261451	0.031583	0.042776	0.054758	0.0511858	0.0530525	0.0547276	0.0553404	0.0541669	0.0542785	0.0525083	0.0515026	0.0592372	0.0766286	0.0811315	0.0830252	0.0807497	0.0728984	0.0626218	0.0467469
4	0.0235387	0.0169351	0.022795	0.0189713	0.022166	0.0277942	0.0407977	0.0499572	0.0479513	0.0500771	0.0533613	0.0551332	0.0561201	0.0593938	0.0580537	0.0545378	0.0595477	0.0707251	0.0749072	0.0784492	0.077952	0.0695566	0.0539885	0.0428985
5	0.0230696	0.016291	0.0142398	0.0121313	0.0155351	0.0215802	0.0344878	0.04388	0.0436957	0.0494643	0.0546434	0.0578406	0.061932	0.0657798	0.0660977	0.0636415	0.0645879	0.0713061	0.0755932	0.0779073	0.0785559	0.0687175	0.0552751	0.0380615
6	0.0293514	0.0206895	0.0124448	0.0110098	0.011232	0.0164586	0.0286364	0.0379642	0.0433652	0.0504594	0.0587393	0.063388	0.0693381	0.0823422	0.079456	0.0785864	0.0703042	0.0764127	0.0822793	0.0834706	0.0865613	0.0766161	0.0566834	0.0381228
7	0.048632	0.0285014	0.0188283	0.0184722	0.0133623	0.0168334	0.0290947	0.0379215	0.0502598	0.0601945	0.0685917	0.0762676	0.0819321	0.0984198	0.102939	0.100758	0.104456	0.0992836	0.11056	0.11929	0.127742	0.106558	0.0760487	0.0489974
8	0.0658484	0.0479686	0.0264227	0.0265086	0.0207568	0.0228879	0.0331073	0.0422654	0.0521285	0.0702026	0.0797931	0.0910623	0.1053	0.124347	0.128553	0.132468	0.142107	0.140769	0.160403	0.145658	0.136323	0.118551	0.101715	0.070186
9	0.0797873	0.0586315	0.0268091	0.0265281	0.0212716	0.024307	0.0330766	0.0418322	0.054873	0.0683455	0.0758143	0.0861909	0.107236	0.131018	0.137817	0.124897	0.126666	0.138043	0.148643	0.152479	0.145808	0.136246	0.11113	0.0791101
10	0.0509231	0.0326993	0.0185602	0.0168885	0.0146248	0.0184617	0.029081	0.038598	0.0508133	0.0629841	0.0688053	0.0780061	0.0886785	0.102732	0.108206	0.108708	0.111917	0.120018	0.116167	0.128916	0.127746	0.104657	0.0827718	0.0543118
11	0.0320926	0.017664	0.0116622	0.0104951	0.0105148	0.0157246	0.0281362	0.0375199	0.04283	0.0500308	0.0567603	0.0624112	0.0729815	0.0801032	0.0838052	0.0810547	0.0766554	0.0764089	0.0786965	0.0829642	0.0837846	0.076596	0.0567325	0.0363
12	0.0228383	0.015027	0.014538	0.0101548	0.0151454	0.0234642	0.0340169	0.041522	0.0461193	0.0489707	0.0526703	0.0549202	0.0559563	0.0596638	0.058749	0.0569606	0.0604277	0.0700764	0.0753401	0.0780924	0.0772682	0.069212	0.0531604	0.0359664

## Sheet: Fig. 3e
2000					2050					2100
RCP 4.5		RCP 8.5			RCP 4.5		RCP 8.5			RCP 4.5		RCP 8.5
Risk(%)	CCDF	Risk(%)	CCDF		Risk(%)	CCDF	Risk(%)	CCDF		Risk(%)	CCDF	Risk(%)	CCDF
1.00907	0.996528	1.00131	0.996528		0.985023	0.996528	1.03002	0.996528		0.980104	0.996528	0.960789	0.996528
1.02515	0.993056	1.01165	0.993056		1.03092	0.993056	1.03496	0.993056		1.00777	0.993056	1.00601	0.993056
1.03181	0.989583	1.01401	0.989583		1.05135	0.989583	1.12747	0.989583		1.03525	0.989583	1.02631	0.989583
1.04156	0.986111	1.06871	0.986111		1.07733	0.986111	1.13101	0.986111		1.06032	0.986111	1.05543	0.986111
1.09962	0.982639	1.12772	0.982639		1.07743	0.982639	1.21521	0.982639		1.10283	0.982639	1.09205	0.982639
1.12099	0.979167	1.14663	0.979167		1.08187	0.979167	1.22703	0.979167		1.10794	0.979167	1.11706	0.979167
1.1539	0.975694	1.1576	0.975694		1.11815	0.975694	1.23557	0.975694		1.13837	0.975694	1.14796	0.975694
1.16936	0.972222	1.15789	0.972222		1.12493	0.972222	1.25311	0.972222		1.14747	0.972222	1.15992	0.972222
1.17267	0.96875	1.18076	0.96875		1.17547	0.96875	1.28101	0.96875		1.15308	0.96875	1.21631	0.96875
1.18671	0.965278	1.24757	0.965278		1.19547	0.965278	1.41697	0.965278		1.17059	0.965278	1.28807	0.965278
1.22617	0.961806	1.2502	0.961806		1.35486	0.961806	1.46779	0.961806		1.36564	0.961806	1.29455	0.961806
1.43551	0.958333	1.3099	0.958333		1.42579	0.958333	1.48607	0.958333		1.36791	0.958333	1.31959	0.958333
1.43784	0.954861	1.40524	0.954861		1.46413	0.954861	1.48796	0.954861		1.39405	0.954861	1.32785	0.954861
1.44016	0.951389	1.50867	0.951389		1.52235	0.951389	1.56422	0.951389		1.42781	0.951389	1.40903	0.951389
1.49698	0.947917	1.5101	0.947917		1.57081	0.947917	1.57561	0.947917		1.46951	0.947917	1.4804	0.947917
1.55695	0.944444	1.54029	0.944444		1.57814	0.944444	1.64472	0.944444		1.50526	0.944444	1.48253	0.944444
1.55809	0.940972	1.5547	0.940972		1.59342	0.940972	1.69745	0.940972		1.52453	0.940972	1.48361	0.940972
1.5667	0.9375	1.56742	0.9375		1.60449	0.9375	1.69954	0.9375		1.541	0.9375	1.54348	0.9375
1.58882	0.934028	1.57668	0.934028		1.64193	0.934028	1.70183	0.934028		1.54129	0.934028	1.57453	0.934028
1.61503	0.930556	1.6268	0.930556		1.64787	0.930556	1.70339	0.930556		1.54991	0.930556	1.5758	0.930556
1.61876	0.927083	1.63739	0.927083		1.67364	0.927083	1.72963	0.927083		1.55577	0.927083	1.58192	0.927083
1.62224	0.923611	1.64055	0.923611		1.71021	0.923611	1.73398	0.923611		1.56757	0.923611	1.66428	0.923611
1.68391	0.920139	1.68943	0.920139		1.71189	0.920139	1.74598	0.920139		1.6421	0.920139	1.67554	0.920139
1.70864	0.916667	1.72487	0.916667		1.73083	0.916667	1.74725	0.916667		1.66337	0.916667	1.70251	0.916667
1.71168	0.913194	1.76619	0.913194		1.75207	0.913194	1.75013	0.913194		1.66457	0.913194	1.72592	0.913194
1.78639	0.909722	1.84247	0.909722		1.75579	0.909722	1.78297	0.909722		1.71393	0.909722	1.73282	0.909722
1.80241	0.90625	1.85513	0.90625		1.75602	0.90625	1.83256	0.90625		1.76648	0.90625	1.74618	0.90625
1.80353	0.902778	1.85593	0.902778		1.77253	0.902778	1.9263	0.902778		1.79758	0.902778	1.76585	0.902778
1.80995	0.899306	1.86612	0.899306		1.78697	0.899306	1.93399	0.899306		1.81892	0.899306	1.78368	0.899306
1.89521	0.895833	1.89601	0.895833		1.82578	0.895833	1.93445	0.895833		1.82352	0.895833	1.91791	0.895833
1.92431	0.892361	1.93544	0.892361		1.94756	0.892361	1.98779	0.892361		1.85277	0.892361	1.92909	0.892361
1.98127	0.888889	1.9362	0.888889		1.95538	0.888889	2.00618	0.888889		1.85278	0.888889	1.94062	0.888889
2.03573	0.885417	1.97628	0.885417		1.96753	0.885417	2.08922	0.885417		1.85394	0.885417	1.99387	0.885417
2.04649	0.881944	2.00437	0.881944		1.99764	0.881944	2.0978	0.881944		1.89878	0.881944	2.04635	0.881944
2.09641	0.878472	2.02827	0.878472		2.00075	0.878472	2.11884	0.878472		1.94071	0.878472	2.05987	0.878472
2.19313	0.875	2.10967	0.875		2.03182	0.875	2.24812	0.875		2.02184	0.875	2.08913	0.875
2.1984	0.871528	2.15621	0.871528		2.03955	0.871528	2.27511	0.871528		2.06806	0.871528	2.16005	0.871528
2.2475	0.868056	2.18625	0.868056		2.04364	0.868056	2.27576	0.868056		2.09497	0.868056	2.2519	0.868056
2.32235	0.864583	2.31213	0.864583		2.04471	0.864583	2.27855	0.864583		2.15157	0.864583	2.25341	0.864583
2.362	0.861111	2.3567	0.861111		2.11093	0.861111	2.31302	0.861111		2.1696	0.861111	2.26798	0.861111
2.36456	0.857639	2.44044	0.857639		2.11915	0.857639	2.33303	0.857639		2.17134	0.857639	2.28319	0.857639
2.39159	0.854167	2.45629	0.854167		2.13847	0.854167	2.34661	0.854167		2.17789	0.854167	2.33676	0.854167
2.41723	0.850694	2.50754	0.850694		2.18254	0.850694	2.38118	0.850694		2.21374	0.850694	2.3457	0.850694
2.44679	0.847222	2.63379	0.847222		2.19424	0.847222	2.42933	0.847222		2.27003	0.847222	2.54178	0.847222
2.46409	0.84375	2.66495	0.84375		2.20242	0.84375	2.46389	0.84375		2.29185	0.84375	2.65858	0.84375
2.60498	0.840278	2.70381	0.840278		2.33333	0.840278	2.46743	0.840278		2.39706	0.840278	2.77317	0.840278
2.69058	0.836806	2.73175	0.836806		2.35087	0.836806	2.47694	0.836806		2.40532	0.836806	2.78854	0.836806
2.77472	0.833333	2.75936	0.833333		2.35478	0.833333	2.55053	0.833333		2.40643	0.833333	2.85031	0.833333
2.80699	0.829861	2.84775	0.829861		2.42864	0.829861	2.59849	0.829861		2.49762	0.829861	2.86348	0.829861
2.86426	0.826389	2.84966	0.826389		2.49705	0.826389	2.60956	0.826389		2.54642	0.826389	2.8975	0.826389
2.89191	0.822917	2.85762	0.822917		2.53157	0.822917	2.70563	0.822917		2.5855	0.822917	2.93345	0.822917
2.91935	0.819444	2.90168	0.819444		2.5465	0.819444	2.71092	0.819444		2.64303	0.819444	2.96524	0.819444
2.93764	0.815972	2.93769	0.815972		2.60371	0.815972	2.75528	0.815972		2.64992	0.815972	2.96536	0.815972
2.95966	0.8125	2.94551	0.8125		2.63992	0.8125	2.76765	0.8125		2.65351	0.8125	3.07164	0.8125
2.9733	0.809028	2.96386	0.809028		2.64147	0.809028	2.78823	0.809028		2.72637	0.809028	3.12662	0.809028
2.98511	0.805556	2.9726	0.805556		2.65199	0.805556	2.81118	0.805556		2.77959	0.805556	3.14032	0.805556
2.99373	0.802083	2.97267	0.802083		2.66089	0.802083	2.81885	0.802083		2.78724	0.802083	3.16634	0.802083
3.04091	0.798611	2.97387	0.798611		2.72576	0.798611	2.84171	0.798611		2.79349	0.798611	3.22293	0.798611
3.05381	0.795139	3.04382	0.795139		2.73638	0.795139	2.88789	0.795139		2.79794	0.795139	3.32752	0.795139
3.06422	0.791667	3.08058	0.791667		2.75527	0.791667	2.92223	0.791667		2.7988	0.791667	3.34514	0.791667
3.07122	0.788194	3.09523	0.788194		2.75927	0.788194	3.03096	0.788194		2.83337	0.788194	3.36416	0.788194
3.08986	0.784722	3.09756	0.784722		2.80821	0.784722	3.03292	0.784722		2.84444	0.784722	3.37356	0.784722
3.20919	0.78125	3.24719	0.78125		2.83835	0.78125	3.03607	0.78125		2.84556	0.78125	3.4412	0.78125
3.27162	0.777778	3.27497	0.777778		2.86472	0.777778	3.05127	0.777778		2.87151	0.777778	3.4943	0.777778
3.28022	0.774306	3.34827	0.774306		2.90155	0.774306	3.11402	0.774306		2.87915	0.774306	3.5207	0.774306
3.28696	0.770833	3.42534	0.770833		3.05852	0.770833	3.12636	0.770833		2.89668	0.770833	3.54502	0.770833
3.4365	0.767361	3.43655	0.767361		3.16255	0.767361	3.18272	0.767361		2.93425	0.767361	3.561	0.767361
3.51153	0.763889	3.44121	0.763889		3.16736	0.763889	3.23794	0.763889		2.98383	0.763889	3.60344	0.763889
3.51431	0.760417	3.46622	0.760417		3.21805	0.760417	3.39147	0.760417		3.05472	0.760417	3.63144	0.760417
3.54247	0.756944	3.47731	0.756944		3.32823	0.756944	3.44544	0.756944		3.12028	0.756944	3.71063	0.756944
3.63378	0.753472	3.50627	0.753472		3.35758	0.753472	3.47752	0.753472		3.16292	0.753472	3.79373	0.753472
3.6437	0.75	3.65797	0.75		3.36225	0.75	3.5439	0.75		3.18062	0.75	3.8327	0.75
3.66836	0.746528	3.70092	0.746528		3.42863	0.746528	3.57251	0.746528		3.27337	0.746528	3.83596	0.746528
3.69805	0.743056	3.73631	0.743056		3.47227	0.743056	3.58535	0.743056		3.4288	0.743056	3.94682	0.743056
3.71072	0.739583	3.75871	0.739583		3.4771	0.739583	3.61456	0.739583		3.45946	0.739583	3.95093	0.739583
3.71781	0.736111	3.76828	0.736111		3.48514	0.736111	3.63878	0.736111		3.53949	0.736111	4.00904	0.736111
3.78021	0.732639	3.80836	0.732639		3.56672	0.732639	3.73816	0.732639		3.54857	0.732639	4.04915	0.732639
3.79875	0.729167	3.8206	0.729167		3.63342	0.729167	3.75745	0.729167		3.5549	0.729167	4.15885	0.729167
3.81089	0.725694	3.84193	0.725694		3.75054	0.725694	3.79348	0.725694		3.65088	0.725694	4.21608	0.725694
3.83294	0.722222	3.84787	0.722222		3.80771	0.722222	3.80878	0.722222		3.75906	0.722222	4.29997	0.722222
3.8547	0.71875	3.93467	0.71875		3.81975	0.71875	3.85129	0.71875		3.81495	0.71875	4.31889	0.71875
3.85912	0.715278	3.94223	0.715278		3.83276	0.715278	3.94051	0.715278		3.84068	0.715278	4.33406	0.715278
3.89826	0.711806	3.94923	0.711806		3.84793	0.711806	4.00808	0.711806		3.85347	0.711806	4.33468	0.711806
3.90459	0.708333	3.96193	0.708333		3.889	0.708333	4.04697	0.708333		3.96497	0.708333	4.3567	0.708333
3.91189	0.704861	3.98085	0.704861		3.88952	0.704861	4.07886	0.704861		3.98388	0.704861	4.39971	0.704861
3.93479	0.701389	3.99735	0.701389		3.94927	0.701389	4.07893	0.701389		4.08907	0.701389	4.40201	0.701389
4.17603	0.697917	4.00158	0.697917		3.95272	0.697917	4.08635	0.697917		4.15178	0.697917	4.41255	0.697917
4.26677	0.694444	4.23703	0.694444		3.98666	0.694444	4.1517	0.694444		4.19732	0.694444	4.47012	0.694444
4.28565	0.690972	4.24588	0.690972		4.01568	0.690972	4.30933	0.690972		4.20235	0.690972	4.55741	0.690972
4.31305	0.6875	4.34304	0.6875		4.11823	0.6875	4.33239	0.6875		4.29685	0.6875	4.56352	0.6875
4.36079	0.684028	4.37734	0.684028		4.20287	0.684028	4.35362	0.684028		4.31733	0.684028	4.59617	0.684028
4.37292	0.680556	4.411	0.680556		4.26311	0.680556	4.4061	0.680556		4.39854	0.680556	4.61924	0.680556
4.39616	0.677083	4.41339	0.677083		4.35693	0.677083	4.40705	0.677083		4.42546	0.677083	4.67404	0.677083
4.40774	0.673611	4.45844	0.673611		4.39363	0.673611	4.43072	0.673611		4.44894	0.673611	4.78121	0.673611
4.41738	0.670139	4.46344	0.670139		4.39399	0.670139	4.59412	0.670139		4.46231	0.670139	4.79278	0.670139
4.51682	0.666667	4.49321	0.666667		4.44693	0.666667	4.62222	0.666667		4.53733	0.666667	4.84639	0.666667
4.53786	0.663194	4.5035	0.663194		4.49938	0.663194	4.70266	0.663194		4.60245	0.663194	4.94526	0.663194
4.62627	0.659722	4.50916	0.659722		4.51974	0.659722	4.75703	0.659722		4.61164	0.659722	5.00049	0.659722
4.70199	0.65625	4.56475	0.65625		4.66559	0.65625	4.76176	0.65625		4.63165	0.65625	5.0059	0.65625
4.72422	0.652778	4.65456	0.652778		4.66659	0.652778	4.78935	0.652778		4.67016	0.652778	5.02291	0.652778
4.76129	0.649306	4.74403	0.649306		4.85399	0.649306	4.84124	0.649306		4.93406	0.649306	5.0335	0.649306
4.77471	0.645833	4.75211	0.645833		4.96867	0.645833	4.90572	0.645833		4.97895	0.645833	5.04339	0.645833
4.78081	0.642361	4.77273	0.642361		5.00002	0.642361	4.90648	0.642361		4.98399	0.642361	5.0566	0.642361
4.79845	0.638889	4.80361	0.638889		5.01112	0.638889	4.9388	0.638889		4.98862	0.638889	5.07358	0.638889
4.98048	0.635417	4.9648	0.635417		5.04069	0.635417	4.98837	0.635417		5.01916	0.635417	5.09772	0.635417
4.99935	0.631944	4.97098	0.631944		5.05082	0.631944	4.99652	0.631944		5.07072	0.631944	5.12051	0.631944
5.02147	0.628472	5.01526	0.628472		5.06096	0.628472	4.99755	0.628472		5.07514	0.628472	5.13305	0.628472
5.05438	0.625	5.04843	0.625		5.07299	0.625	5.04683	0.625		5.07518	0.625	5.13426	0.625
5.05977	0.621528	5.04879	0.621528		5.07701	0.621528	5.06114	0.621528		5.07876	0.621528	5.18053	0.621528
5.06553	0.618056	5.06724	0.618056		5.11254	0.618056	5.07356	0.618056		5.11734	0.618056	5.20399	0.618056
5.06682	0.614583	5.08106	0.614583		5.12097	0.614583	5.11208	0.614583		5.1193	0.614583	5.35479	0.614583
5.06784	0.611111	5.10709	0.611111		5.16266	0.611111	5.11622	0.611111		5.15418	0.611111	5.35607	0.611111
5.10269	0.607639	5.1105	0.607639		5.16894	0.607639	5.18595	0.607639		5.15663	0.607639	5.3639	0.607639
5.10753	0.604167	5.11097	0.604167		5.17606	0.604167	5.21202	0.604167		5.2518	0.604167	5.37081	0.604167
5.11059	0.600694	5.11214	0.600694		5.18834	0.600694	5.22492	0.600694		5.27447	0.600694	5.38303	0.600694
5.11228	0.597222	5.11465	0.597222		5.18848	0.597222	5.25193	0.597222		5.28373	0.597222	5.41318	0.597222
5.11363	0.59375	5.12819	0.59375		5.19244	0.59375	5.26934	0.59375		5.28981	0.59375	5.43837	0.59375
5.11424	0.590278	5.14726	0.590278		5.26626	0.590278	5.30144	0.590278		5.29669	0.590278	5.44991	0.590278
5.12068	0.586806	5.15344	0.586806		5.27627	0.586806	5.32571	0.586806		5.29996	0.586806	5.46288	0.586806
5.14514	0.583333	5.16364	0.583333		5.27993	0.583333	5.35116	0.583333		5.32556	0.583333	5.53199	0.583333
5.18105	0.579861	5.27041	0.579861		5.29417	0.579861	5.35672	0.579861		5.35041	0.579861	5.5427	0.579861
5.27921	0.576389	5.2765	0.576389		5.30749	0.576389	5.36227	0.576389		5.35602	0.576389	5.55753	0.576389
5.29196	0.572917	5.32383	0.572917		5.32653	0.572917	5.37784	0.572917		5.37389	0.572917	5.58136	0.572917
5.3248	0.569444	5.32763	0.569444		5.33666	0.569444	5.39481	0.569444		5.37433	0.569444	5.59235	0.569444
5.33174	0.565972	5.32781	0.565972		5.33942	0.565972	5.40048	0.565972		5.37805	0.565972	5.64334	0.565972
5.33448	0.5625	5.33667	0.5625		5.34794	0.5625	5.40455	0.5625		5.37991	0.5625	5.67965	0.5625
5.33792	0.559028	5.33742	0.559028		5.35138	0.559028	5.42471	0.559028		5.38039	0.559028	5.71201	0.559028
5.35584	0.555556	5.36833	0.555556		5.35233	0.555556	5.42481	0.555556		5.38125	0.555556	5.74014	0.555556
5.36083	0.552083	5.39258	0.552083		5.35666	0.552083	5.42617	0.552083		5.4072	0.552083	5.74104	0.552083
5.36268	0.548611	5.40577	0.548611		5.38222	0.548611	5.43841	0.548611		5.43249	0.548611	5.75078	0.548611
5.37363	0.545139	5.4058	0.545139		5.38256	0.545139	5.44004	0.545139		5.43564	0.545139	5.77046	0.545139
5.38963	0.541667	5.40833	0.541667		5.3938	0.541667	5.44353	0.541667		5.43757	0.541667	5.77527	0.541667
5.40281	0.538194	5.41327	0.538194		5.39526	0.538194	5.47514	0.538194		5.43861	0.538194	5.78079	0.538194
5.40306	0.534722	5.44791	0.534722		5.39632	0.534722	5.47636	0.534722		5.45126	0.534722	5.78232	0.534722
5.43063	0.53125	5.44838	0.53125		5.3972	0.53125	5.49451	0.53125		5.46142	0.53125	5.78632	0.53125
5.4359	0.527778	5.4608	0.527778		5.40444	0.527778	5.5008	0.527778		5.46239	0.527778	5.82324	0.527778
5.43998	0.524306	5.48077	0.524306		5.40993	0.524306	5.50081	0.524306		5.46693	0.524306	5.83759	0.524306
5.45047	0.520833	5.49896	0.520833		5.41693	0.520833	5.50356	0.520833		5.47332	0.520833	5.84281	0.520833
5.49216	0.517361	5.50062	0.517361		5.42271	0.517361	5.50369	0.517361		5.47738	0.517361	5.86595	0.517361
5.49376	0.513889	5.51346	0.513889		5.42487	0.513889	5.50941	0.513889		5.48027	0.513889	5.87266	0.513889
5.49465	0.510417	5.51689	0.510417		5.43252	0.510417	5.54583	0.510417		5.48485	0.510417	5.91435	0.510417
5.51683	0.506944	5.5209	0.506944		5.43293	0.506944	5.57158	0.506944		5.49015	0.506944	5.91902	0.506944
5.52916	0.503472	5.53622	0.503472		5.45601	0.503472	5.57743	0.503472		5.53118	0.503472	5.93176	0.503472
5.53399	0.5	5.53676	0.5		5.46145	0.5	5.58078	0.5		5.54387	0.5	5.93856	0.5
5.53638	0.496528	5.5466	0.496528		5.4776	0.496528	5.58438	0.496528		5.54522	0.496528	5.93939	0.496528
5.5419	0.493056	5.56004	0.493056		5.48242	0.493056	5.58697	0.493056		5.5506	0.493056	5.9715	0.493056
5.61029	0.489583	5.56039	0.489583		5.5103	0.489583	5.59837	0.489583		5.612	0.489583	6.04867	0.489583
5.61366	0.486111	5.5606	0.486111		5.5171	0.486111	5.61081	0.486111		5.61803	0.486111	6.10799	0.486111
5.62053	0.482639	5.57994	0.482639		5.53592	0.482639	5.61247	0.482639		5.66099	0.482639	6.12803	0.482639
5.64931	0.479167	5.58299	0.479167		5.5619	0.479167	5.64905	0.479167		5.67488	0.479167	6.16108	0.479167
5.65186	0.475694	5.60926	0.475694		5.57033	0.475694	5.65207	0.475694		5.71213	0.475694	6.34999	0.475694
5.65942	0.472222	5.62247	0.472222		5.5773	0.472222	5.74365	0.472222		5.72038	0.472222	6.37678	0.472222
5.66741	0.46875	5.6254	0.46875		5.58935	0.46875	5.75259	0.46875		5.74771	0.46875	6.43582	0.46875
5.66848	0.465278	5.63979	0.465278		5.62822	0.465278	5.77484	0.465278		5.74947	0.465278	6.46123	0.465278
5.68428	0.461806	5.67639	0.461806		5.63343	0.461806	5.77553	0.461806		5.78931	0.461806	6.51507	0.461806
5.68623	0.458333	5.6773	0.458333		5.65482	0.458333	5.82096	0.458333		5.79706	0.458333	6.53493	0.458333
5.71103	0.454861	5.68032	0.454861		5.69694	0.454861	5.82909	0.454861		5.83878	0.454861	6.57939	0.454861
5.71792	0.451389	5.72783	0.451389		5.70561	0.451389	5.85161	0.451389		5.84688	0.451389	6.59852	0.451389
5.72155	0.447917	5.74908	0.447917		5.76103	0.447917	5.89977	0.447917		5.86867	0.447917	6.61633	0.447917
5.72744	0.444444	5.75098	0.444444		5.77312	0.444444	5.90429	0.444444		5.87418	0.444444	6.63716	0.444444
5.75232	0.440972	5.75477	0.440972		5.78065	0.440972	5.91138	0.440972		5.90658	0.440972	6.64712	0.440972
5.75423	0.4375	5.76567	0.4375		5.78892	0.4375	5.91276	0.4375		5.92422	0.4375	6.66039	0.4375
5.78354	0.434028	5.77693	0.434028		5.80494	0.434028	5.9308	0.434028		5.99028	0.434028	6.69299	0.434028
5.82622	0.430556	5.79395	0.430556		5.81679	0.430556	5.93183	0.430556		6.03155	0.430556	6.75688	0.430556
5.84153	0.427083	5.81032	0.427083		5.81912	0.427083	5.93648	0.427083		6.05117	0.427083	6.80439	0.427083
5.9497	0.423611	5.85009	0.423611		5.88716	0.423611	5.93922	0.423611		6.05573	0.423611	6.80893	0.423611
5.95171	0.420139	5.88757	0.420139		5.90434	0.420139	5.96791	0.420139		6.07746	0.420139	6.82793	0.420139
5.97566	0.416667	5.89593	0.416667		5.91716	0.416667	5.99029	0.416667		6.10872	0.416667	6.85271	0.416667
6.00102	0.413194	5.95779	0.413194		5.92586	0.413194	6.01542	0.413194		6.17343	0.413194	6.85868	0.413194
6.00182	0.409722	5.99659	0.409722		5.92733	0.409722	6.0388	0.409722		6.24578	0.409722	6.86491	0.409722
6.03238	0.40625	6.00238	0.40625		5.93383	0.40625	6.16748	0.40625		6.24999	0.40625	6.87085	0.40625
6.04221	0.402778	6.0363	0.402778		5.97873	0.402778	6.387	0.402778		6.28266	0.402778	6.92142	0.402778
6.05175	0.399306	6.05605	0.399306		5.99581	0.399306	6.38788	0.399306		6.28438	0.399306	6.9622	0.399306
6.09384	0.395833	6.06522	0.395833		6.07825	0.395833	6.54884	0.395833		6.38343	0.395833	6.96615	0.395833
6.11772	0.392361	6.06764	0.392361		6.09989	0.392361	6.56262	0.392361		6.47966	0.392361	6.99825	0.392361
6.16771	0.388889	6.08574	0.388889		6.19066	0.388889	6.57965	0.388889		6.52637	0.388889	7.00754	0.388889
6.16803	0.385417	6.11693	0.385417		6.19764	0.385417	6.62969	0.385417		6.53626	0.385417	7.01198	0.385417
6.20332	0.381944	6.18904	0.381944		6.2347	0.381944	6.67205	0.381944		6.59228	0.381944	7.03945	0.381944
6.20697	0.378472	6.22945	0.378472		6.24131	0.378472	6.68549	0.378472		6.61267	0.378472	7.04991	0.378472
6.26671	0.375	6.26599	0.375		6.24706	0.375	6.70159	0.375		6.64739	0.375	7.0628	0.375
6.28869	0.371528	6.34205	0.371528		6.30615	0.371528	6.72566	0.371528		6.66142	0.371528	7.10796	0.371528
6.33127	0.368056	6.35179	0.368056		6.33852	0.368056	6.74417	0.368056		6.68789	0.368056	7.12315	0.368056
6.35481	0.364583	6.38372	0.364583		6.37782	0.364583	6.74527	0.364583		6.69513	0.364583	7.18717	0.364583
6.36948	0.361111	6.42846	0.361111		6.53226	0.361111	6.82401	0.361111		6.70174	0.361111	7.2273	0.361111
6.38979	0.357639	6.45041	0.357639		6.63044	0.357639	6.82595	0.357639		6.72069	0.357639	7.25223	0.357639
6.43472	0.354167	6.45453	0.354167		6.68401	0.354167	6.82844	0.354167		6.82141	0.354167	7.30205	0.354167
6.52624	0.350694	6.59797	0.350694		6.69254	0.350694	6.83311	0.350694		6.8231	0.350694	7.30632	0.350694
6.68656	0.347222	6.64878	0.347222		6.71383	0.347222	6.85205	0.347222		6.84624	0.347222	7.32828	0.347222
6.68739	0.34375	6.7275	0.34375		6.7299	0.34375	6.89441	0.34375		6.86875	0.34375	7.40476	0.34375
6.71192	0.340278	6.74342	0.340278		6.78489	0.340278	6.98257	0.340278		7.03603	0.340278	7.4224	0.340278
6.77144	0.336806	6.76072	0.336806		6.82336	0.336806	6.98973	0.336806		7.16019	0.336806	7.42413	0.336806
6.82727	0.333333	6.7758	0.333333		6.85276	0.333333	6.99736	0.333333		7.23693	0.333333	7.44658	0.333333
6.84513	0.329861	6.78615	0.329861		6.88803	0.329861	6.99913	0.329861		7.2519	0.329861	7.44765	0.329861
6.86377	0.326389	6.84441	0.326389		6.96885	0.326389	7.08403	0.326389		7.25558	0.326389	7.45368	0.326389
6.87299	0.322917	6.86587	0.322917		6.99976	0.322917	7.21522	0.322917		7.29342	0.322917	7.46211	0.322917
6.94499	0.319444	6.88086	0.319444		7.05898	0.319444	7.23055	0.319444		7.34708	0.319444	7.49042	0.319444
6.94544	0.315972	6.94917	0.315972		7.06274	0.315972	7.24149	0.315972		7.39694	0.315972	7.49567	0.315972
6.98104	0.3125	6.95536	0.3125		7.07971	0.3125	7.30121	0.3125		7.40953	0.3125	7.50487	0.3125
6.98536	0.309028	6.9722	0.309028		7.1633	0.309028	7.3227	0.309028		7.41466	0.309028	7.50995	0.309028
7.00666	0.305556	7.02722	0.305556		7.184	0.305556	7.41207	0.305556		7.43726	0.305556	7.5379	0.305556
7.03863	0.302083	7.07019	0.302083		7.18525	0.302083	7.41314	0.302083		7.46845	0.302083	7.67488	0.302083
7.056	0.298611	7.09489	0.298611		7.18597	0.298611	7.43344	0.298611		7.4877	0.298611	7.68483	0.298611
7.0609	0.295139	7.13748	0.295139		7.2266	0.295139	7.43519	0.295139		7.52062	0.295139	7.69047	0.295139
7.14207	0.291667	7.15014	0.291667		7.28861	0.291667	7.47678	0.291667		7.5348	0.291667	7.69611	0.291667
7.25912	0.288194	7.21002	0.288194		7.36262	0.288194	7.48853	0.288194		7.55415	0.288194	7.75533	0.288194
7.26154	0.284722	7.27679	0.284722		7.36648	0.284722	7.49079	0.284722		7.58211	0.284722	7.86402	0.284722
7.32011	0.28125	7.28078	0.28125		7.37699	0.28125	7.50699	0.28125		7.59283	0.28125	7.90026	0.28125
7.3489	0.277778	7.31733	0.277778		7.38971	0.277778	7.51832	0.277778		7.61883	0.277778	7.96599	0.277778
7.41717	0.274306	7.31758	0.274306		7.40724	0.274306	7.52087	0.274306		7.68283	0.274306	7.98921	0.274306
7.43461	0.270833	7.3601	0.270833		7.409	0.270833	7.57254	0.270833		7.75279	0.270833	8.15967	0.270833
7.43874	0.267361	7.37962	0.267361		7.43358	0.267361	7.58037	0.267361		7.85471	0.267361	8.1761	0.267361
7.43946	0.263889	7.42051	0.263889		7.43479	0.263889	7.59742	0.263889		7.87144	0.263889	8.2768	0.263889
7.44502	0.260417	7.44755	0.260417		7.46158	0.260417	7.59843	0.260417		7.87398	0.260417	8.34582	0.260417
7.44802	0.256944	7.45506	0.256944		7.46674	0.256944	7.63971	0.256944		7.87712	0.256944	8.44869	0.256944
7.47635	0.253472	7.47853	0.253472		7.47691	0.253472	7.65206	0.253472		7.87987	0.253472	8.45237	0.253472
7.51144	0.25	7.56205	0.25		7.50988	0.25	7.68392	0.25		7.9103	0.25	8.4663	0.25
7.51344	0.246528	7.56552	0.246528		7.51388	0.246528	7.69857	0.246528		7.94985	0.246528	8.50898	0.246528
7.59093	0.243056	7.714	0.243056		7.51531	0.243056	7.77681	0.243056		7.98309	0.243056	8.5092	0.243056
7.60432	0.239583	7.73482	0.239583		7.55756	0.239583	7.87149	0.239583		8.00035	0.239583	8.54832	0.239583
7.63622	0.236111	7.87434	0.236111		7.5743	0.236111	7.88374	0.236111		8.00963	0.236111	8.55684	0.236111
7.6638	0.232639	7.91548	0.232639		7.59182	0.232639	7.88907	0.232639		8.03246	0.232639	8.57435	0.232639
7.72176	0.229167	7.98427	0.229167		7.72833	0.229167	7.95594	0.229167		8.04477	0.229167	8.61756	0.229167
7.75381	0.225694	8.00492	0.225694		7.73766	0.225694	7.97104	0.225694		8.0839	0.225694	8.66408	0.225694
7.77996	0.222222	8.03431	0.222222		7.75649	0.222222	8.03779	0.222222		8.09024	0.222222	8.68273	0.222222
7.87212	0.21875	8.10703	0.21875		7.76321	0.21875	8.04548	0.21875		8.10926	0.21875	8.70118	0.21875
7.98706	0.215278	8.11186	0.215278		7.81335	0.215278	8.07182	0.215278		8.12706	0.215278	8.72384	0.215278
8.01022	0.211806	8.13465	0.211806		7.88496	0.211806	8.12409	0.211806		8.13314	0.211806	8.80266	0.211806
8.07996	0.208333	8.17749	0.208333		7.94926	0.208333	8.17882	0.208333		8.1423	0.208333	8.8542	0.208333
8.08127	0.204861	8.18447	0.204861		7.99225	0.204861	8.21353	0.204861		8.15122	0.204861	9.12316	0.204861
8.17322	0.201389	8.18534	0.201389		8.02397	0.201389	8.23487	0.201389		8.20394	0.201389	9.13222	0.201389
8.267	0.197917	8.22217	0.197917		8.10564	0.197917	8.27135	0.197917		8.22808	0.197917	9.17354	0.197917
8.29842	0.194444	8.23438	0.194444		8.13413	0.194444	8.28857	0.194444		8.36883	0.194444	9.19174	0.194444
8.3192	0.190972	8.24725	0.190972		8.20946	0.190972	8.29056	0.190972		8.38064	0.190972	9.26819	0.190972
8.34689	0.1875	8.29556	0.1875		8.23737	0.1875	8.33055	0.1875		8.39132	0.1875	9.34833	0.1875
8.37088	0.184028	8.34086	0.184028		8.24156	0.184028	8.36353	0.184028		8.40792	0.184028	9.46046	0.184028
8.44712	0.180556	8.37196	0.180556		8.2802	0.180556	8.38568	0.180556		8.42321	0.180556	9.53406	0.180556
8.4501	0.177083	8.38649	0.177083		8.32427	0.177083	8.40295	0.177083		8.47643	0.177083	9.61163	0.177083
8.45914	0.173611	8.41265	0.173611		8.32802	0.173611	8.53309	0.173611		8.56953	0.173611	9.91221	0.173611
8.49082	0.170139	8.43317	0.170139		8.35242	0.170139	8.55071	0.170139		8.5845	0.170139	10.0377	0.170139
8.52723	0.166667	8.63303	0.166667		8.39926	0.166667	8.61331	0.166667		8.62536	0.166667	10.1961	0.166667
8.529	0.163194	8.63736	0.163194		8.41461	0.163194	8.62523	0.163194		8.65809	0.163194	10.2808	0.163194
8.5579	0.159722	8.6688	0.159722		8.44126	0.159722	8.62627	0.159722		8.68932	0.159722	10.2871	0.159722
8.63802	0.15625	8.70789	0.15625		8.45038	0.15625	8.66421	0.15625		8.70974	0.15625	10.3044	0.15625
8.7809	0.152778	8.71684	0.152778		8.50801	0.152778	8.71542	0.152778		8.81504	0.152778	10.7247	0.152778
8.78484	0.149306	8.7175	0.149306		8.51254	0.149306	8.74004	0.149306		8.85156	0.149306	10.9023	0.149306
8.81964	0.145833	8.72192	0.145833		8.51276	0.145833	8.77688	0.145833		8.91881	0.145833	11.0785	0.145833
8.87097	0.142361	8.7822	0.142361		8.55529	0.142361	9.02743	0.142361		9.10447	0.142361	11.1039	0.142361
8.8851	0.138889	8.79102	0.138889		8.65783	0.138889	9.28655	0.138889		9.1506	0.138889	11.3155	0.138889
8.98265	0.135417	8.82759	0.135417		8.70943	0.135417	9.34291	0.135417		9.21689	0.135417	11.699	0.135417
9.00556	0.131944	8.84659	0.131944		8.92655	0.131944	9.62268	0.131944		9.221	0.131944	11.8282	0.131944
9.03658	0.128472	8.88454	0.128472		9.06475	0.128472	9.6693	0.128472		9.22218	0.128472	12.0602	0.128472
9.05719	0.125	8.89352	0.125		9.09694	0.125	9.75377	0.125		9.65515	0.125	12.1074	0.125
9.08534	0.121528	8.93086	0.121528		9.09944	0.121528	9.79258	0.121528		9.69707	0.121528	12.116	0.121528
9.09219	0.118056	8.94824	0.118056		9.21068	0.118056	10.0989	0.118056		9.90043	0.118056	12.3733	0.118056
9.18166	0.114583	9.07254	0.114583		9.35587	0.114583	10.1435	0.114583		10.0213	0.114583	12.4284	0.114583
9.23059	0.111111	9.0809	0.111111		9.36412	0.111111	10.1917	0.111111		10.101	0.111111	12.4869	0.111111
9.24373	0.107639	9.13734	0.107639		9.62049	0.107639	10.2191	0.107639		10.1365	0.107639	13.1642	0.107639
9.24498	0.104167	9.26494	0.104167		9.81118	0.104167	10.2592	0.104167		10.1368	0.104167	13.1737	0.104167
9.25125	0.100694	9.30672	0.100694		9.93034	0.100694	10.3325	0.100694		10.2049	0.100694	13.1988	0.100694
9.26436	0.0972222	9.32784	0.0972222		10.2498	0.0972222	10.5911	0.0972222		10.2236	0.0972222	13.2851	0.0972222
9.32301	0.09375	9.33157	0.09375		10.4413	0.09375	10.6753	0.09375		10.5021	0.09375	13.3704	0.09375
9.36157	0.0902778	9.46789	0.0902778		10.5198	0.0902778	10.7174	0.0902778		10.5675	0.0902778	14.1937	0.0902778
9.39992	0.0868056	9.56244	0.0868056		10.8192	0.0868056	10.7455	0.0868056		10.7371	0.0868056	14.2164	0.0868056
9.48189	0.0833333	9.64952	0.0833333		10.9088	0.0833333	10.7917	0.0833333		10.9828	0.0833333	14.3488	0.0833333
9.49653	0.0798611	9.73561	0.0798611		11.0635	0.0798611	11.0672	0.0798611		11.0986	0.0798611	14.3895	0.0798611
9.55605	0.0763889	9.84624	0.0763889		11.1313	0.0763889	11.3518	0.0763889		11.6176	0.0763889	14.4282	0.0763889
9.70894	0.0729167	9.86211	0.0729167		11.2598	0.0729167	11.3992	0.0729167		11.8119	0.0729167	14.5309	0.0729167
10.0031	0.0694444	9.92678	0.0694444		11.3355	0.0694444	11.9303	0.0694444		11.893	0.0694444	14.5826	0.0694444
10.0757	0.0659722	9.93414	0.0659722		11.5051	0.0659722	12.0158	0.0659722		12.2073	0.0659722	15.2289	0.0659722
10.2566	0.0625	9.98695	0.0625		11.7134	0.0625	12.1906	0.0625		12.3691	0.0625	15.388	0.0625
10.6174	0.0590278	10.2158	0.0590278		11.765	0.0590278	12.2543	0.0590278		12.3783	0.0590278	15.4898	0.0590278
10.771	0.0555556	10.5121	0.0555556		11.776	0.0555556	12.4079	0.0555556		12.3804	0.0555556	15.6012	0.0555556
10.9817	0.0520833	10.5712	0.0520833		12.082	0.0520833	12.5121	0.0520833		12.5098	0.0520833	15.9599	0.0520833
11.1174	0.0486111	10.6015	0.0486111		12.1835	0.0486111	13.0538	0.0486111		12.5203	0.0486111	16.1728	0.0486111
11.1459	0.0451389	11.1203	0.0451389		12.4295	0.0451389	13.0661	0.0451389		12.8061	0.0451389	16.8663	0.0451389
11.2157	0.0416667	11.1327	0.0416667		12.7455	0.0416667	13.3539	0.0416667		12.9389	0.0416667	16.9724	0.0416667
11.2704	0.0381944	11.4247	0.0381944		12.878	0.0381944	13.5185	0.0381944		13.0077	0.0381944	17.3137	0.0381944
11.6435	0.0347222	11.5453	0.0347222		12.9505	0.0347222	14.0024	0.0347222		13.0545	0.0347222	17.356	0.0347222
11.7613	0.03125	11.6994	0.03125		12.9644	0.03125	14.0067	0.03125		13.1085	0.03125	17.3961	0.03125
11.8809	0.0277778	11.8167	0.0277778		13.0364	0.0277778	14.1782	0.0277778		13.1534	0.0277778	18.0608	0.0277778
11.9317	0.0243056	12.036	0.0243056		13.2981	0.0243056	14.2105	0.0243056		13.5595	0.0243056	18.2003	0.0243056
12.009	0.0208333	12.1519	0.0208333		13.3034	0.0208333	14.2636	0.0208333		13.8977	0.0208333	18.868	0.0208333
12.1697	0.0173611	12.4611	0.0173611		13.9217	0.0173611	15.0118	0.0173611		14.3201	0.0173611	19.0784	0.0173611
12.1772	0.0138889	12.8892	0.0138889		14.312	0.0138889	15.0977	0.0138889		14.7923	0.0138889	19.8333	0.0138889
12.4593	0.0104167	13.2779	0.0104167		14.4327	0.0104167	16.4221	0.0104167		14.9392	0.0104167	19.8953	0.0104167
12.5337	0.00694444	14.0219	0.00694444		14.8383	0.00694444	16.5871	0.00694444		15.1296	0.00694444	20.0809	0.00694444
13.7184	0.00347222	16.1256	0.00347222		15.5366	0.00347222	16.7904	0.00347222		15.9103	0.00347222	20.8362	0.00347222
14.0363	0	17.1478	0		15.7497	0	17.2512	0		16.0576	0	20.9711	0

## Sheet: Fig. 4a
SSP1
	Baseline(%)		RCP4.5 (%)		RCP8.5 (%)
Years	Mean	STD	Mean	STD	Mean	STD
2000	3.36404	0.0700597	3.36404	0.0700597	3.37325	0.0737732
2001	3.33826	0.0809071	3.33826	0.0809071	3.33629	0.0793513
2002	3.35414	0.0793111	3.35462	0.0785339	3.35547	0.0758538
2003	3.32119	0.0829962	3.31569	0.0807883	3.33084	0.0876374
2004	3.31368	0.084026	3.32422	0.0823291	3.30782	0.0782282
2005	3.32045	0.0830701	3.31667	0.078468	3.30768	0.0794755
2006	3.31612	0.0837029	3.33623	0.084707	3.31075	0.0804887
2007	3.31302	0.0840962	3.31242	0.0816418	3.29389	0.0771386
2008	3.30918	0.0846123	3.27842	0.0746287	3.29797	0.0795905
2009	3.3059	0.085061	3.30361	0.0805813	3.28253	0.0745897
2010	3.30272	0.0855502	3.29356	0.0745496	3.29449	0.0811234
2011	3.29968	0.0859279	3.29024	0.0807166	3.25718	0.0786495
2012	3.29262	0.0868879	3.2555	0.0793989	3.32144	0.0908994
2013	3.28404	0.0882589	3.30629	0.084741	3.37606	0.0933649
2014	3.28166	0.0887568	3.24504	0.0830635	3.22139	0.0748843
2015	3.2755	0.0898551	3.26647	0.0867717	3.33049	0.0892055
2016	3.27044	0.0908426	3.23714	0.082162	3.33355	0.0951399
2017	3.26464	0.0921347	3.27624	0.0941278	3.31878	0.097092
2018	3.26321	0.0928215	3.22481	0.0836696	3.26689	0.0930944
2019	3.26295	0.0934242	3.28137	0.0859074	3.37195	0.0950425
2020	3.25882	0.0947927	3.26722	0.0929312	3.29442	0.0949744
2021	3.25736	0.0957267	3.20848	0.0852182	3.36538	0.100886
2022	3.2581	0.0963096	3.30253	0.0973062	3.29454	0.0946441
2023	3.25891	0.0970006	3.43833	0.115677	3.41317	0.101179
2024	3.25621	0.0982854	3.30036	0.0954596	3.38197	0.104569
2025	3.25893	0.0988347	3.40524	0.100976	3.42239	0.107844
2026	3.27764	0.100715	3.40775	0.104709	3.46845	0.102531
2027	3.28195	0.101033	3.43141	0.108154	3.44732	0.111474
2028	3.28106	0.102336	3.40118	0.116357	3.31821	0.102801
2029	3.28404	0.102976	3.40104	0.102635	3.43799	0.104353
2030	3.28646	0.103829	3.47114	0.108796	3.50346	0.105117
2031	3.28517	0.105146	3.41021	0.100132	3.67381	0.110035
2032	3.29114	0.105364	3.40534	0.107103	3.48824	0.112471
2033	3.29504	0.105934	3.48919	0.112968	3.49714	0.105954
2034	3.30159	0.106151	3.65803	0.115914	3.60825	0.122599
2035	3.30021	0.107617	3.56659	0.110835	3.55086	0.118484
2036	3.30674	0.107769	3.5011	0.109817	3.78647	0.120912
2037	3.31265	0.108038	3.60781	0.115126	3.65244	0.109514
2038	3.31766	0.108508	3.66058	0.112577	3.63183	0.109778
2039	3.32052	0.109345	3.58598	0.114428	3.84933	0.114784
2040	3.32807	0.109478	3.6744	0.11801	3.71371	0.11139
2041	3.33201	0.110152	3.72234	0.117222	3.82502	0.119545
2042	3.33697	0.110602	3.7892	0.108906	3.8375	0.121481
2043	3.34403	0.110706	3.79493	0.115915	3.87321	0.122272
2044	3.3488	0.111217	3.91608	0.125033	3.87596	0.118456
2045	3.35477	0.111533	3.71561	0.113639	3.85483	0.113222
2046	3.36115	0.111616	3.7464	0.114811	3.9682	0.117382
2047	3.36253	0.112542	3.79167	0.115446	4.06272	0.128974
2048	3.3682	0.11279	3.75622	0.123995	4.01626	0.126283
2049	3.37513	0.112847	3.9005	0.120971	3.95437	0.121157
2050	3.38167	0.113003	3.76786	0.115342	4.18938	0.120694
2051	3.38682	0.113241	3.94804	0.126672	4.13679	0.123045
2052	3.39352	0.11329	3.97117	0.12867	4.03698	0.118942
2053	3.40029	0.11334	3.91347	0.116351	4.22894	0.126112
2054	3.44446	0.115418	4.01434	0.12611	4.45594	0.129174
2055	3.45044	0.115652	4.00986	0.122518	4.41512	0.130692
2056	3.45754	0.115702	3.95791	0.116823	4.42946	0.139209
2057	3.46471	0.115753	4.04774	0.135686	4.50457	0.128685
2058	3.47197	0.115806	4.08214	0.131806	4.48151	0.130343
2059	3.47931	0.115862	4.18684	0.122293	4.23297	0.127904
2060	3.48674	0.115917	4.11949	0.13233	4.65159	0.129461
2061	3.49174	0.116317	4.05698	0.127304	4.50726	0.131355
2062	3.49932	0.116366	4.20111	0.126796	4.58283	0.129615
2063	3.50698	0.116417	4.22238	0.125569	4.82786	0.133665
2064	3.51473	0.116469	4.27546	0.128673	4.6158	0.133395
2065	3.52255	0.116522	4.03184	0.123882	4.75396	0.141791
2066	3.52986	0.116572	4.25354	0.133059	4.94444	0.137187
2067	3.53723	0.116623	4.19233	0.124239	4.85865	0.135301
2068	3.54178	0.117099	4.22153	0.124237	4.97809	0.134323
2069	3.54938	0.117144	4.31309	0.123274	4.84249	0.135186
2070	3.55706	0.11719	4.462	0.138228	5.04186	0.14404
2071	3.56421	0.117234	4.36859	0.121545	5.21148	0.137192
2072	3.57143	0.117278	4.47489	0.123571	5.35261	0.141429
2073	3.57871	0.117324	4.46605	0.130594	5.38134	0.139877
2074	3.58605	0.117371	4.36094	0.135366	5.33724	0.140844
2075	3.59344	0.117419	4.46548	0.124808	5.43696	0.144643
2076	3.60065	0.117466	4.52577	0.130558	5.41477	0.143784
2077	3.60792	0.117514	4.54038	0.131879	5.37934	0.135338
2078	3.61525	0.117564	4.37398	0.124922	5.73157	0.14218
2079	3.62264	0.117615	4.50949	0.125527	6.05431	0.14689
2080	3.63008	0.117667	4.52778	0.129865	5.85566	0.138002
2081	3.63699	0.117716	4.53624	0.135201	5.55698	0.154985
2082	3.64351	0.117832	4.43733	0.128308	5.89685	0.14447
2083	3.65053	0.117881	4.52326	0.125712	5.84382	0.135964
2084	3.65622	0.11815	4.56997	0.128556	5.67376	0.1429
2085	3.66337	0.118197	4.58285	0.123461	6.04734	0.14202
2086	3.6701	0.118241	4.5804	0.126728	5.86452	0.13562
2087	3.67686	0.118286	4.61319	0.135883	6.14967	0.142629
2088	3.68367	0.118332	4.73882	0.141059	6.19391	0.144043
2089	3.68746	0.118858	4.64503	0.134412	6.4635	0.156101
2090	3.69444	0.118894	4.48493	0.121446	6.47071	0.148232
2091	3.70098	0.118929	4.56572	0.124451	6.45983	0.14816
2092	3.70756	0.118964	4.72079	0.139905	6.38393	0.156491
2093	3.71418	0.119	4.93501	0.138827	6.84056	0.147617
2094	3.72084	0.119036	4.61379	0.131181	6.79827	0.154685
2095	3.72754	0.119073	4.72786	0.137183	7.05604	0.147004
2096	3.73367	0.119107	4.76777	0.136012	6.65248	0.145875
2097	3.73982	0.119142	4.7517	0.125575	7.04954	0.155326
2098	3.74433	0.119443	4.92184	0.124755	6.98865	0.147045
2099	3.75062	0.119471	4.99867	0.136529	7.4796	0.160124
2100	3.75453	0.119898	4.65666	0.128285	7.1661	0.144063

## Sheet: Fig. 4b
SSP2
	Baseline(%)		RCP4.5 (%)		RCP8.5 (%)
Years	Mean	STD	Mean	STD	Mean	STD
2000	3.47753	0.0726865	3.47753	0.0726865	3.49666	0.0796546
2001	3.4394	0.0792395	3.4394	0.0792395	3.45241	0.0828327
2002	3.45703	0.0774128	3.45634	0.0734456	3.43426	0.0729264
2003	3.42426	0.0809935	3.42045	0.0854666	3.42715	0.0794556
2004	3.41686	0.0820128	3.42198	0.0807811	3.43828	0.0858101
2005	3.42355	0.0810586	3.42249	0.0796514	3.42733	0.0804094
2006	3.42148	0.0813371	3.43644	0.0852116	3.42464	0.0829456
2007	3.41622	0.0820756	3.43027	0.0860157	3.43501	0.0891613
2008	3.41407	0.0823387	3.37778	0.0760497	3.41988	0.086459
2009	3.40922	0.083028	3.3877	0.0807577	3.41943	0.0853536
2010	3.4061	0.0835133	3.41174	0.0872052	3.38881	0.0787273
2011	3.40328	0.0838417	3.39071	0.0847364	3.38968	0.0841165
2012	3.39604	0.0848172	3.34501	0.0767812	3.41877	0.0845586
2013	3.39028	0.0857809	3.44127	0.0887808	3.4591	0.0872388
2014	3.38803	0.0862425	3.36132	0.0815883	3.3403	0.0783828
2015	3.38117	0.0874866	3.37611	0.0876769	3.43687	0.0939235
2016	3.3792	0.0880103	3.36019	0.0890345	3.42381	0.0927731
2017	3.37254	0.0894026	3.38568	0.0939496	3.45861	0.0969278
2018	3.37111	0.0900375	3.34502	0.0880358	3.37543	0.0872353
2019	3.37083	0.0905847	3.40766	0.0960373	3.4982	0.0980526
2020	3.36936	0.0914206	3.36102	0.0888523	3.37871	0.0966555
2021	3.36569	0.0926391	3.34925	0.0944616	3.45526	0.0934873
2022	3.36605	0.0931485	3.39405	0.0992794	3.42659	0.099673
2023	3.36824	0.0934398	3.50452	0.106265	3.55647	0.110455
2024	3.36614	0.0944752	3.45812	0.10232	3.50599	0.104451
2025	3.36763	0.0950141	3.49913	0.103966	3.53023	0.106682
2026	3.36769	0.095707	3.54586	0.110731	3.55598	0.104223
2027	3.36995	0.0960785	3.48498	0.101658	3.55618	0.10901
2028	3.37094	0.0966205	3.49149	0.114157	3.39087	0.0938087
2029	3.37303	0.0971297	3.48078	0.11404	3.54824	0.106849
2030	3.3738	0.0978489	3.61829	0.118949	3.53578	0.105686
2031	3.37633	0.0981714	3.542	0.110004	3.75111	0.117361
2032	3.37391	0.0994782	3.43406	0.106578	3.59381	0.106093
2033	3.3762	0.0998446	3.5759	0.112203	3.57834	0.109684
2034	3.37292	0.101201	3.68195	0.107095	3.66427	0.107989
2035	3.37736	0.101337	3.67989	0.118741	3.68487	0.115872
2036	3.38138	0.10146	3.57478	0.113989	3.8473	0.112345
2037	3.38401	0.101812	3.66401	0.113134	3.72331	0.117038
2038	3.38749	0.102061	3.75205	0.1142	3.69154	0.115608
2039	3.39189	0.102183	3.63109	0.113939	3.898	0.115447
2040	3.3905	0.103287	3.70176	0.10939	3.76029	0.113829
2041	3.39261	0.103661	3.74758	0.123698	3.85202	0.122374
2042	3.39623	0.103859	3.88135	0.12395	3.94618	0.12775
2043	3.40077	0.103938	3.82801	0.117756	3.90845	0.114912
2044	3.40471	0.104124	3.97307	0.125991	3.9064	0.121483
2045	3.40781	0.104466	3.78288	0.110434	3.93096	0.126366
2046	3.41098	0.10471	3.80428	0.11291	3.98595	0.122807
2047	3.41445	0.104902	3.83005	0.118344	4.05528	0.122864
2048	3.41883	0.104965	3.80066	0.111251	4.00646	0.113555
2049	3.42254	0.105183	3.94165	0.118809	3.99468	0.115988
2050	3.42512	0.105595	3.79654	0.117892	4.20958	0.130001
2051	3.42953	0.105653	3.97241	0.120498	4.08138	0.123576
2052	3.43398	0.105712	3.97423	0.117724	4.0502	0.120326
2053	3.43849	0.105772	3.97374	0.126796	4.20907	0.125435
2054	3.44306	0.105833	3.89917	0.118992	4.37326	0.129382
2055	3.44461	0.106417	3.89517	0.11166	4.3698	0.1265
2056	3.44933	0.106474	3.90497	0.11262	4.40341	0.140322
2057	3.45411	0.106531	4.03074	0.127493	4.46186	0.143535
2058	3.45744	0.106833	4.06146	0.123793	4.37124	0.122147
2059	3.45927	0.107429	4.03791	0.114485	4.17033	0.121532
2060	3.46437	0.10747	4.03421	0.126396	4.45751	0.124195
2061	3.46951	0.107511	4.00104	0.12404	4.40184	0.13271
2062	3.47421	0.107655	4.14977	0.118139	4.45505	0.129793
2063	3.47803	0.107889	4.16069	0.125312	4.73246	0.136555
2064	3.48338	0.107928	4.24372	0.126266	4.50092	0.124984
2065	3.48879	0.107967	3.94367	0.120008	4.64528	0.137612
2066	3.49378	0.108004	4.15895	0.118016	4.85341	0.132838
2067	3.49883	0.108042	4.07784	0.121189	4.73848	0.131733
2068	3.50392	0.108081	4.20572	0.131356	4.86278	0.135761
2069	3.50792	0.1083	4.19418	0.127973	4.65991	0.127629
2070	3.51314	0.108336	4.31697	0.13081	4.84494	0.127951
2071	3.51794	0.10837	4.31552	0.134546	5.09495	0.141303
2072	3.52277	0.108405	4.40434	0.128103	5.11432	0.138883
2073	3.52764	0.10844	4.3275	0.130528	5.21055	0.139932
2074	3.53256	0.108477	4.18121	0.117115	5.18955	0.148101
2075	3.53751	0.108515	4.32373	0.123704	5.21954	0.141956
2076	3.54234	0.108552	4.39782	0.128758	5.20061	0.142628
2077	3.54484	0.108936	4.42911	0.135676	5.24618	0.140985
2078	3.54979	0.108968	4.29287	0.11809	5.52566	0.139733
2079	3.55479	0.109002	4.40063	0.131564	5.78151	0.144101
2080	3.55982	0.109036	4.42937	0.130961	5.58764	0.135334
2081	3.56446	0.109068	4.37653	0.131319	5.29637	0.136868
2082	3.56913	0.109101	4.27872	0.123578	5.55784	0.133951
2083	3.57384	0.109135	4.37737	0.124326	5.60578	0.136801
2084	3.57857	0.109169	4.49247	0.133426	5.48895	0.144018
2085	3.58334	0.109204	4.43265	0.122991	5.78109	0.15601
2086	3.58778	0.109237	4.40959	0.118373	5.65992	0.14561
2087	3.59136	0.10939	4.3841	0.122039	5.8698	0.142111
2088	3.59416	0.109693	4.49311	0.123914	5.90733	0.147034
2089	3.59873	0.109723	4.42022	0.125956	6.14368	0.153225
2090	3.60333	0.109753	4.34008	0.128429	6.13406	0.140805
2091	3.60765	0.109781	4.37621	0.121369	6.21281	0.161394
2092	3.612	0.109811	4.48407	0.13177	6.00612	0.154062
2093	3.61638	0.10984	4.69187	0.129177	6.58988	0.141301
2094	3.62077	0.10987	4.41669	0.123877	6.48497	0.156536
2095	3.6252	0.109901	4.52457	0.129802	6.73185	0.151852
2096	3.62933	0.10993	4.57101	0.127923	6.291	0.150483
2097	3.63349	0.109959	4.53829	0.124951	6.75349	0.147692
2098	3.63766	0.109988	4.70664	0.125103	6.63537	0.149204
2099	3.64186	0.110017	4.76037	0.132981	7.05551	0.153667
2100	3.64608	0.110047	4.51467	0.129864	6.85865	0.151139

## Sheet: Fig. 4c
SSP2
	Baseline(%)		RCP8.5-EV (%)		RCP8.5-PV (%)
Years	Mean	STD	Mean	STD	Mean	STD
2020	3.29372	0.0910634	3.34289	0.0993094	3.26275	0.0892738
2021	3.29036	0.0922416	3.43177	0.0990108	3.32293	0.0872352
2022	3.29094	0.0927299	3.42143	0.105544	3.29649	0.0934227
2023	3.29332	0.0930036	3.57773	0.118603	3.41791	0.102985
2024	3.28972	0.0943205	3.54256	0.113604	3.3601	0.0974906
2025	3.29147	0.094828	3.58771	0.117492	3.38411	0.0975414
2026	3.29177	0.0954893	3.62633	0.115533	3.38799	0.0947526
2027	3.29422	0.0958347	3.63414	0.120904	3.37406	0.0987354
2028	3.2961	0.0962493	3.45261	0.10669	3.21615	0.081501
2029	3.29902	0.0965962	3.6441	0.119988	3.33886	0.0939139
2030	3.29996	0.0972917	3.6409	0.119672	3.3132	0.0917205
2031	3.30258	0.0975989	3.88164	0.133088	3.49186	0.105391
2032	3.30247	0.0984511	3.71308	0.12115	3.34188	0.093238
2033	3.30481	0.0988089	3.70357	0.124574	3.31618	0.0938324
2034	3.30235	0.10004	3.80527	0.124716	3.38024	0.0951566
2035	3.30677	0.100173	3.83091	0.132576	3.38749	0.102244
2036	3.31077	0.100293	4.01858	0.130355	3.51503	0.10069
2037	3.31343	0.100639	3.88903	0.134613	3.40165	0.101843
2038	3.31691	0.100883	3.86347	0.13353	3.36946	0.0985539
2039	3.32129	0.101002	4.09315	0.136188	3.53719	0.102995
2040	3.32097	0.101916	3.95214	0.133178	3.41412	0.0994468
2041	3.32308	0.102288	4.05595	0.143365	3.48565	0.108904
2042	3.32665	0.102486	4.15768	0.150604	3.56192	0.116506
2043	3.33112	0.102568	4.1259	0.138724	3.52201	0.106261
2044	3.33502	0.102754	4.12952	0.145291	3.51318	0.109726
2045	3.33851	0.103025	4.15877	0.15036	3.5308	0.117835

## Sheet: Fig. 4d
SSP2
	Baseline(%)		RCP8.5-EVPV (%)		RCP8.5 (%)
Years	Mean	STD	Mean	STD	Mean	STD
2020	3.29372	0.0910634	3.29478	0.0937029	3.30372	0.0961417
2021	3.29036	0.0922416	3.38039	0.0922326	3.37981	0.0931804
2022	3.29094	0.0927299	3.36236	0.10073	3.34942	0.0994548
2023	3.29332	0.0930036	3.51089	0.112417	3.48493	0.109105
2024	3.28972	0.0943205	3.47084	0.107748	3.4339	0.103365
2025	3.29147	0.094828	3.51027	0.11023	3.45901	0.10537
2026	3.29177	0.0954893	3.52725	0.108262	3.48372	0.103123
2027	3.29422	0.0958347	3.5205	0.113036	3.48396	0.107822
2028	3.2961	0.0962493	3.34531	0.0966218	3.31677	0.0933489
2029	3.29902	0.0965962	3.50073	0.11001	3.47607	0.105692
2030	3.29996	0.0972917	3.48256	0.10888	3.46393	0.104501
2031	3.30258	0.0975989	3.6922	0.124189	3.67713	0.116104
2032	3.30247	0.0984511	3.5282	0.111495	3.52086	0.105026
2033	3.30481	0.0988089	3.5057	0.112654	3.50607	0.108469
2034	3.30235	0.10004	3.58328	0.116125	3.59088	0.106888
2035	3.30677	0.100173	3.5955	0.123281	3.61109	0.114695
2036	3.31077	0.100293	3.75418	0.122518	3.77206	0.111201
2037	3.31343	0.100639	3.63319	0.123601	3.64964	0.115753
2038	3.31691	0.100883	3.6024	0.121562	3.61853	0.114299
2039	3.32129	0.101002	3.80572	0.12704	3.82261	0.114164
2040	3.32097	0.101916	3.66977	0.123519	3.68561	0.112678
2041	3.32308	0.102288	3.76032	0.133688	3.77729	0.120945
2042	3.32665	0.102486	3.85297	0.141862	3.8701	0.126289
2043	3.33112	0.102568	3.8158	0.13259	3.83265	0.113706
2044	3.33502	0.102754	3.81357	0.136391	3.83112	0.120063
2045	3.33851	0.103025	3.83737	0.144129	3.85501	0.124878

[truncated: 21 more sheets: Fig. 4e, Fig. 4f, Fig. 5e, Fig. 5f, Fig. 5g, Fig. 5i, Fig. 5j, Fig. 5k, Fig. 6, Supplementary Fig. 2b , Supplementary Fig. 2c , Supplementary Fig. 2e , Supplementary Fig. 2f , Supplementary Fig. 3, Supplementary Fig.4b, Supplementary Fig. 5, Supplementary Fig. 6, Supplementary Fig. 7a, Supplementary Fig. 7b, Supplementary Fig. 8 …]
